# Supplementary material for: The dynamics of E1A in regulating networks and canonical pathways in quiescent cells
Source: BMC Res Notes. 2011 May 26;4:160. doi: 10.1186/1756-0500-4-160 (PMC3125344; doi:10.1186/1756-0500-4-160)
Supplement: Additional file 1 — Supplemental Table S1. Entire list of significant genes differentially expressed in quiescent cells after E1A expression. Listing was generated by using the Bayesian ANOVA for microarrays (BAM). Transcripts are ranked by statistical significance (Zcut values) from top to bottom. Direction of change is indicated by the Zcut sign. Generalized-log-fold change values (glog(FC)) represent the corresponding magnitude of regulation of the selected genes. [file 1756-0500-4-160-S1.XLS]

## Sheet: Full results Independent variab
ProbeID	Accession	Symbol	Definition	Zcut	Posterior.Variance
3120400	NM_007778.1	Csf1	Mus musculus colony stimulating factor 1 (macrophage) (Csf1), mRNA.	-66.5094	1.2225
4010750	NM_026784.1	Pmvk	Mus musculus phosphomevalonate kinase (Pmvk), mRNA.	-27.5436	1.2178
5290121	NM_178879.2	C76566	Mus musculus expressed sequence C76566 (C76566), mRNA.	-23.5382	1.2215
3850156	NM_145529.1	Cstf3	Mus musculus cleavage stimulation factor, 3 pre-RNA, subunit 3 (Cstf3), mRNA.	-20.1076	1.2132
2370685	NM_023813.2	Camk2d	Mus musculus calcium/calmodulin-dependent protein kinase II, delta (Camk2d), mRNA.	-19.1488	1.2213
2340019	NM_018865.1	Wisp1	Mus musculus WNT1 inducible signaling pathway protein 1 (Wisp1), mRNA.	-18.7272	1.2008
540079	NM_026772.1	Cdc42ep2	Mus musculus CDC42 effector protein (Rho GTPase binding) 2 (Cdc42ep2), mRNA.	-17.9546	1.1998
1090767	NM_001033476.1	AI450948	Mus musculus expressed sequence AI450948 (AI450948), mRNA.	-16.851	1.2188
5050129	NM_198612.1	BC049816	Mus musculus cDNA sequence BC049816 (BC049816), mRNA.	-16.7728	1.2121
1400008	NM_010212	Fhl2	Mus musculus four and a half LIM domains 2 (Fhl2), mRNA.	-16.7683	1.2134
6020040	NM_007670.2	Cdkn2b	Mus musculus cyclin-dependent kinase inhibitor 2B (p15, inhibits CDK4) (Cdkn2b), mRNA.	-16.7461	1.2157
5570494	NM_013470.1	Anxa3	Mus musculus annexin A3 (Anxa3), mRNA.	-16.6472	1.2061
6590286	NM_009372.2	Tgif	Mus musculus TG interacting factor (Tgif), mRNA.	-16.4772	1.1918
5670386	NM_010700.1	Ldlr	Mus musculus low density lipoprotein receptor (Ldlr), mRNA.	-15.9324	1.2112
5130438	NM_008453.2	Klf3	Mus musculus Kruppel-like factor 3 (basic) (Klf3), mRNA.	-15.7751	1.2117
6450671	NM_016769	Smad3		-15.0449	1.1965
580092	NM_206856.1	Tacc2	Mus musculus transforming, acidic coiled-coil containing protein 2 (Tacc2), transcript variant 1, mRNA.	-14.9903	1.213
2190341	NM_010688.2	Lasp1	Mus musculus LIM and SH3 protein 1 (Lasp1), mRNA.	-14.8866	1.1959
60132	NM_007918.2	Eif4ebp1	Mus musculus eukaryotic translation initiation factor 4E binding protein 1 (Eif4ebp1), mRNA.	-14.7742	1.1969
3440520	NM_147105.1	Olfr978	Mus musculus olfactory receptor 978 (Olfr978), mRNA.	-14.6434	1.2026
2680286	XM_196166	3300005D01Rik	Mus musculus RIKEN cDNA 3300005D01 gene (3300005D01Rik), mRNA.	-14.4319	1.2005
60309	NM_023118.1	Dab2	Mus musculus disabled homolog 2 (Drosophila) (Dab2), mRNA.	-14.2169	1.2112
6450020		9930105H17Rik		-14.2119	1.2048
870044	NM_008037.3	Fosl2	Mus musculus fos-like antigen 2 (Fosl2), mRNA.	-13.9335	1.203
7040603	NM_011498.2	Bhlhb2	Mus musculus basic helix-loop-helix domain containing, class B2 (Bhlhb2), mRNA.	-13.895	1.2055
130673	NM_024427	Tpm1	Mus musculus tropomyosin 1, alpha (Tpm1), mRNA.	-13.8387	1.1944
3840594	NM_013842.2	Xbp1	Mus musculus X-box binding protein 1 (Xbp1), mRNA.	-13.6928	1.2133
3130594	NM_009721.2	Atp1b1	Mus musculus ATPase, Na+/K+ transporting, beta 1 polypeptide (Atp1b1), mRNA.	-13.5596	1.2018
2850093	NM_029035.2	4930422J18Rik	Mus musculus RIKEN cDNA 4930422J18 gene (4930422J18Rik), mRNA.	-13.4812	1.204
2260286	NM_013512.1	Epb4.1l4a	Mus musculus erythrocyte protein band 4.1-like 4a (Epb4.1l4a), mRNA.	-13.4297	1.2092
3610338	NM_172935.2	5730457F11Rik	Mus musculus RIKEN cDNA 5730457F11 gene (5730457F11Rik), mRNA.	-13.3917	1.2005
3120121	NM_173181.1	3110050N22Rik	Mus musculus RIKEN cDNA 3110050N22 gene (3110050N22Rik), mRNA.	-13.3272	1.1951
3610026	NM_026145.2	Kctd10	Mus musculus potassium channel tetramerisation domain containing 10 (Kctd10), mRNA.	-13.2209	1.2089
460168	XM_131380.3	Rusc2		-13.0665	1.1926
1990524	NM_019738.1	Nupr1	Mus musculus nuclear protein 1 (Nupr1), mRNA.	-13.0293	1.2056
1500152	NM_010489.2	Hyal2	Mus musculus hyaluronidase 2 (Hyal2), mRNA.	-12.9524	1.1996
4230132	NM_016969.1	Myadm	Mus musculus myeloid-associated differentiation marker (Myadm), mRNA.	-12.2728	1.2023
2320053	NM_010730.1	Anxa1	Mus musculus annexin A1 (Anxa1), mRNA.	-12.1238	1.1916
7040450	NM_008538	Marcks	Mus musculus myristoylated alanine rich protein kinase C substrate (Marcks), mRNA.	-12.0784	1.1951
6550450	NM_009365.2	Tgfb1i1	Mus musculus transforming growth factor beta 1 induced transcript 1 (Tgfb1i1), mRNA.	-12.0483	1.1946
430451	XM_126866.5	C330002I19Rik		-12.0046	1.1884
1660575	NM_008027.1	Flot1	Mus musculus flotillin 1 (Flot1), mRNA.	-11.9717	1.2013
4230068	NM_133221.1	Slc24a6	Mus musculus solute carrier family 24 (sodium/potassium/calcium exchanger), member 6 (Slc24a6), mRNA.	-11.9628	1.1931
4010687	NM_028493.1	Rhobtb3	Mus musculus Rho-related BTB domain containing 3 (Rhobtb3), mRNA.	-11.9189	1.1912
2350180	NM_008750.2	Nxn	Mus musculus nucleoredoxin (Nxn), mRNA.	-11.8224	1.1975
1770722	NM_139307	Slitl2	Mus musculus Slit-like 2 (Drosophila) (Slitl2), mRNA.	-11.7626	1.1956
5690600	NM_028778.2	1200013B22Rik	Mus musculus RIKEN cDNA 1200013B22 gene (1200013B22Rik), mRNA.	-11.6489	1.2017
7000446	XM_358661.1	1110003A17Rik	Mus musculus RIKEN cDNA 1110003A17 gene (1110003A17Rik), mRNA.	-11.6002	1.1945
6110020	NM_028044.1	Cnn3	Mus musculus calponin 3, acidic (Cnn3), mRNA.	-11.5781	1.195
6480521	NM_207655.1	Egfr	Mus musculus epidermal growth factor receptor (Egfr), transcript variant 1, mRNA.	-11.5266	1.197
7040156	NM_026064.1	2900073G15Rik	Mus musculus RIKEN cDNA 2900073G15 gene (2900073G15Rik), mRNA.	-11.5107	1.1917
1770095	NM_009465.2	Axl	Mus musculus AXL receptor tyrosine kinase (Axl), mRNA.	-11.5028	1.1912
360086	NM_133790.1	R74862	Mus musculus expressed sequence R74862 (R74862), mRNA.	-11.2468	1.1977
4570440	NM_026821.2	D4Bwg0951e	Mus musculus DNA segment, Chr 4, Brigham & Womens Genetics 0951 expressed (D4Bwg0951e), mRNA.	-11.1844	1.1904
6860121	NM_013642.1	Dusp1	Mus musculus dual specificity phosphatase 1 (Dusp1), mRNA.	-11.0561	1.19
3780537		6720475J19Rik		-11.0094	1.192
3130131	XM_140198.3	9430020K01Rik		-10.9342	1.1928
2630072	NM_021493.1	4933428G20Rik	Mus musculus RIKEN cDNA 4933428G20 gene (4933428G20Rik), mRNA.	-10.8695	1.1824
7000142	NM_010476.2	Hsd17b7	Mus musculus hydroxysteroid (17-beta) dehydrogenase 7 (Hsd17b7), mRNA.	-10.7517	1.1856
4570181	NM_027478.1	5730494N06Rik	Mus musculus RIKEN cDNA 5730494N06 gene (5730494N06Rik), mRNA.	-10.7499	1.1909
70064	NM_015807.1	Nt5c	Mus musculus 5,3-nucleotidase, cytosolic (Nt5c), mRNA.	-10.6274	1.1873
4010253	NM_080638.1	Mvp	Mus musculus major vault protein (Mvp), mRNA.	-10.6005	1.1847
4150750	NM_013655.2	Cxcl12	Mus musculus chemokine (C-X-C motif) ligand 12 (Cxcl12), transcript variant 2, mRNA.	-10.5443	1.189
110541	NM_011803.1	Copeb	Mus musculus core promoter element binding protein (Copeb), mRNA.	-10.5259	1.1928
2850739	NM_009302.2	Swap70	Mus musculus SWAP complex protein (Swap70), mRNA.	-10.4571	1.1934
60008	NM_007392.2	Acta2	Mus musculus actin, alpha 2, smooth muscle, aorta (Acta2), mRNA.	-10.3872	1.1888
2680279	NM_177699	Fhod1	Mus musculus formin homology 2 domain containing 1 (Fhod1), mRNA.	-10.3202	1.186
450671	XM_147935.1	Prickle1	Mus musculus prickle like 1 (Drosophila) (Prickle1), mRNA.	-10.3081	1.1875
4850301	NM_022656.1	Nisch	Mus musculus nischarin (Nisch), mRNA.	-10.2283	1.1944
2060288	NM_009365.2	Tgfb1i1	Mus musculus transforming growth factor beta 1 induced transcript 1 (Tgfb1i1), mRNA.	-10.0933	1.1782
1980537	NM_009371.2	Tgfbr2	Mus musculus transforming growth factor, beta receptor II (Tgfbr2), transcript variant 1, mRNA.	-10.0496	1.1869
6760093	NM_009569.1	Zfpm1	Mus musculus zinc finger protein, multitype 1 (Zfpm1), mRNA.	-10.0071	1.1863
2810577	NM_009302.2	Swap70	Mus musculus SWAP complex protein (Swap70), mRNA.	-9.9867	1.177
1500092	NM_009378.1	Thbd	Mus musculus thrombomodulin (Thbd), mRNA.	-9.9317	1.194
7100725	NM_026929.2	1810008K03Rik	Mus musculus RIKEN cDNA 1810008K03 gene (1810008K03Rik), mRNA.	-9.9296	1.1852
6760593	NM_020581.1	Angptl4	Mus musculus angiopoietin-like 4 (Angptl4), mRNA.	-9.8829	1.1809
6350010	NM_009112.1	S100a10	Mus musculus S100 calcium binding protein A10 (calpactin) (S100a10), mRNA.	-9.8669	1.1804
4210010	NM_026316.2	Aldh3b1	Mus musculus aldehyde dehydrogenase 3 family, member B1 (Aldh3b1), mRNA.	-9.8548	1.1884
7000093	NM_009406.2	Tnni3	Mus musculus troponin I, cardiac (Tnni3), mRNA.	-9.8339	1.1969
110600	NM_033444.1	Clic1	Mus musculus chloride intracellular channel 1 (Clic1), mRNA.	-9.8228	1.1867
6450133	NM_019768.2	Morf4l2	Mus musculus mortality factor 4 like 2 (Morf4l2), mRNA.	-9.812	1.1908
5860021	NM_133662.1	Ier3	Mus musculus immediate early response 3 (Ier3), mRNA.	-9.81	1.18
3140524	NM_025436.1	Sc4mol	Mus musculus sterol-C4-methyl oxidase-like (Sc4mol), mRNA.	-9.782	1.1945
1990021	NM_010497.1	Idh1	Mus musculus isocitrate dehydrogenase 1 (NADP+), soluble (Idh1), mRNA.	-9.7784	1.1767
5080735	NM_021788.1	Sap30	Mus musculus sin3 associated polypeptide (Sap30), mRNA.	-9.7758	1.1831
770446	NM_177645.2	C430010P07Rik		-9.7262	1.1902
2650739	NM_023217.2	Pgpep1		-9.6738	1.1775
6840450	NM_021372.1	Sertad2	Mus musculus SERTA domain containing 2 (Sertad2), mRNA.	-9.6429	1.1813
7040300	NM_175386.3	2810489O06Rik	Mus musculus RIKEN cDNA 2810489O06 gene (2810489O06Rik), mRNA.	-9.6191	1.181
380538	NM_010117.1	Rhbdf1	Mus musculus rhomboid family 1 (Drosophila) (Rhbdf1), mRNA.	-9.6061	1.1809
6450279	NM_008809.1	Pdgfrb	Mus musculus platelet derived growth factor receptor, beta polypeptide (Pdgfrb), mRNA.	-9.5969	1.1802
4570600	XM_358365.1	Rab11fip5		-9.5823	1.186
1570039	NM_010129.1	Emp3	Mus musculus epithelial membrane protein 3 (Emp3), mRNA.	-9.5241	1.1844
6290398	NM_011117	Plec1	Mus musculus plectin 1 (Plec1), transcript variant 1, mRNA.	-9.5233	1.1782
6900315	NM_145500.2	Ubtd1		-9.4926	1.182
1580095	NM_009672.2	Anp32a	Mus musculus acidic (leucine-rich) nuclear phosphoprotein 32 family, member A (Anp32a), mRNA.	-9.4731	1.1793
5080278	NM_019914.2	AI839562	Mus musculus expressed sequence AI839562 (AI839562), mRNA.	-9.4596	1.1809
1400762	NM_205536.1	Elk3	Mus musculus ELK3, member of ETS oncogene family (Elk3), transcript variant 2, mRNA.	-9.432	1.1818
4150609	NM_009101.1	Rras	Mus musculus Harvey rat sarcoma oncogene, subgroup R (Rras), mRNA.	-9.3982	1.1851
3830040	NM_145978.1	Pdlim2	Mus musculus PDZ and LIM domain 2 (Pdlim2), mRNA.	-9.3614	1.1825
450020	NM_172589.1	Lhfpl2	Mus musculus lipoma HMGIC fusion partner-like 2 (Lhfpl2), mRNA.	-9.3533	1.1801
4810600	XM_204283.3	2410003B16Rik	Mus musculus RIKEN cDNA 2410003B16 gene (2410003B16Rik), mRNA.	-9.3447	1.1816
460112	NM_007382	Acadm	Mus musculus acetyl-Coenzyme A dehydrogenase, medium chain (Acadm), mRNA.	-9.3432	1.1827
1780402	NM_211138.1	Pcyt1b	Mus musculus phosphate cytidylyltransferase 1, choline, beta isoform (Pcyt1b), transcript variant 1, mRNA.	-9.319	1.1795
5390504	NM_023247.1	4733401H18Rik	Mus musculus RIKEN cDNA 4733401H18 gene (4733401H18Rik), mRNA.	-9.3159	1.1903
2260132	NM_021565.1	Midn	Mus musculus midnolin (Midn), mRNA.	-9.2756	1.1901
7100411	NM_024263	1200013A08Rik	Mus musculus RIKEN cDNA 1200013A08 gene (1200013A08Rik), mRNA.	-9.1382	1.1892
7050008	NM_001033042.1	AI595366	Mus musculus expressed sequence AI595366 (AI595366), mRNA.	-9.0622	1.1871
4920519	NM_175547.2	D230007K08Rik	Mus musculus RIKEN cDNA D230007K08 gene (D230007K08Rik), mRNA.	-9.035	1.1815
630253	NM_019699.1	Fads2	Mus musculus fatty acid desaturase 2 (Fads2), mRNA.	-9.0023	1.1901
2570400	NM_027865.1	Tmem25	Mus musculus transmembrane protein 25 (Tmem25), mRNA.	-8.9953	1.1877
1990131	NM_172116	BC023835	Mus musculus cDNA sequence, BC023835 (BC023835), mRNA.	-8.993	1.1894
2190176	NM_172475.2	Frmd4a		-8.9682	1.1739
1340132	XM_110503	Macf1	Mus musculus microtubule-actin crosslinking factor 1 (Macf1), mRNA.	-8.9379	1.1759
6840600	NM_178066.2	1110012D08Rik	Mus musculus RIKEN cDNA 1110012D08 gene (1110012D08Rik), mRNA.	-8.9288	1.1821
7550703	NM_028351.2	Rspo3	Mus musculus R-spondin 3 homolog (Xenopus laevis) (Rspo3), mRNA.	-8.9284	1.1859
70129	NM_010580.1	Itgb5	Mus musculus integrin beta 5 (Itgb5), mRNA.	-8.898	1.1696
5690286	NM_145589.2	BC006909	Mus musculus cDNA sequence BC006909 (BC006909), mRNA.	-8.8688	1.1784
2320364	NM_054040.1	Tulp4	Mus musculus tubby like protein 4 (Tulp4), mRNA.	-8.8477	1.1859
4210341	NM_028444.1	Prkcdbp	Mus musculus protein kinase C, delta binding protein (Prkcdbp), mRNA.	-8.8431	1.18
4730082	NM_019764	Amotl2	Mus musculus angiomotin like 2 (Amotl2), mRNA.	-8.8031	1.1805
3520022	NM_009557.1	Zfp46	Mus musculus zinc finger protein 46 (Zfp46), mRNA.	-8.801	1.1824
2900450	NM_011693.2	Vcam1	Mus musculus vascular cell adhesion molecule 1 (Vcam1), mRNA.	-8.7938	1.1808
4570427	NM_013565.2	Itga3	Mus musculus integrin alpha 3 (Itga3), mRNA.	-8.7854	1.1666
460040	NM_011486.2	Stat3	Mus musculus signal transducer and activator of transcription 3 (Stat3), mRNA.	-8.7761	1.182
6290215	NM_010336	Edg2	Mus musculus endothelial differentiation, lysophosphatidic acid G-protein-coupled receptor, 2 (Edg2), mRNA.	-8.7717	1.1759
5080100	NM_010120.3	Eif1a	Mus musculus eukaryotic translation initiation factor 1A (Eif1a), mRNA.	-8.7702	1.1865
3450707	NM_207515.1	Mbnl2	Mus musculus muscleblind-like 2 (Mbnl2), transcript variant 1, mRNA.	-8.7662	1.1752
670767	NM_008621.2	Mpp1	Mus musculus membrane protein, palmitoylated (Mpp1), mRNA.	-8.7415	1.1772
5290184	NM_153790.1	Scarf2	Mus musculus scavenger receptor class F, member 2 (Scarf2), mRNA.	-8.7302	1.1772
3780204	NM_029811.1	St5	Mus musculus suppression of tumorigenicity 5 (St5), mRNA.	-8.7244	1.1795
60022	NM_134469.2	Fdps	Mus musculus farnesyl diphosphate synthetase (Fdps), mRNA.	-8.7236	1.1769
1500722	NM_010129	Emp3	Mus musculus epithelial membrane protein 3 (Emp3), mRNA.	-8.7007	1.1832
670017	NM_025808.2	Lztr1	Mus musculus leucine-zipper-like transcriptional regulator, 1 (Lztr1), mRNA.	-8.6915	1.177
3290373	NM_007420.2	Adrb2	Mus musculus adrenergic receptor, beta 2 (Adrb2), mRNA.	-8.6825	1.172
1990142	NM_177889.3	Zfp82	Mus musculus zinc finger protein 82 (Zfp82), mRNA.	-8.5814	1.1818
5220286	NM_173733.2	Suox	Mus musculus sulfite oxidase (Suox), mRNA.	-8.5659	1.1818
430435	NM_172845.1	Adamts4	Mus musculus a disintegrin-like and metalloprotease (reprolysin type) with thrombospondin type 1 motif, 4 (Adamts4), mRNA.	-8.5198	1.1765
2970156	NM_021356.2	Gab1	Mus musculus growth factor receptor bound protein 2-associated protein 1 (Gab1), mRNA.	-8.5154	1.1856
6020347	NM_010743.1	Il1rl1	Mus musculus interleukin 1 receptor-like 1 (Il1rl1), mRNA.	-8.4881	1.1744
3130112	NM_009955.2	Dpysl2	Mus musculus dihydropyrimidinase-like 2 (Dpysl2), mRNA.	-8.4633	1.1728
1190427	NM_022992.1	Arl6ip5	Mus musculus ADP-ribosylation factor-like 6 interacting protein 5 (Arl6ip5), mRNA.	-8.4516	1.1764
3440280	NM_175483.2	E130307J07Rik	Mus musculus RIKEN cDNA E130307J07 gene (E130307J07Rik), mRNA.	-8.4458	1.1761
4670398	NM_010447	Hnrpa1	Mus musculus heterogeneous nuclear ribonucleoprotein A1 (Hnrpa1), mRNA.	-8.4353	1.1746
130017	NM_201367.1	Gm1012	Mus musculus gene model 1012, (NCBI) (Gm1012), mRNA.	-8.4301	1.178
3130010	NM_153198	Hbp1	Mus musculus high mobility group box transcription factor 1 (Hbp1), mRNA.	-8.4181	1.1783
1770161	NM_008835.1	Phxr4	Mus musculus per-hexamer repeat gene 4 (Phxr4), mRNA.	-8.4034	1.1675
2760364	NM_019713.2	Rassf1	Mus musculus Ras association (RalGDS/AF-6) domain family 1 (Rassf1), mRNA.	-8.3783	1.1847
3780377	NM_020013.2	Fgf21	Mus musculus fibroblast growth factor 21 (Fgf21), mRNA.	-8.3549	1.1766
4730068	NM_011777.1	Zyx	Mus musculus zyxin (Zyx), mRNA.	-8.3447	1.1702
2810088	NM_133210.2	Sertad3	Mus musculus SERTA domain containing 3 (Sertad3), mRNA.	-8.3305	1.1629
6450594	NM_015802.1	Dlc1	Mus musculus deleted in liver cancer 1 (Dlc1), mRNA.	-8.3252	1.1725
1570102	XM_129211.2	Psat1	Mus musculus phosphoserine aminotransferase 1 (Psat1), mRNA.	-8.2756	1.1764
3780309	NM_009842.1	Cd151	Mus musculus CD151 antigen (Cd151), mRNA.	-8.2704	1.1704
4730494	NM_152895	Jarid1b	Mus musculus jumonji, AT rich interactive domain 1B (Rbp2 like) (Jarid1b), mRNA.	-8.2463	1.1844
6620452	NM_145942.2	Hmgcs1	Mus musculus 3-hydroxy-3-methylglutaryl-Coenzyme A synthase 1 (Hmgcs1), mRNA.	-8.244	1.1676
1740373	NM_017464.2	Nedd9	Mus musculus neural precursor cell expressed, developmentally down-regulated gene 9 (Nedd9), mRNA.	-8.2004	1.1725
2190528	NM_173776.2	5930431H10	Mus musculus hypothetical protein 5930431H10 (5930431H10), mRNA.	-8.2001	1.1836
4780746	NM_145379.1	Mrgprf	Mus musculus MAS-related GPR, member F (Mrgprf), mRNA.	-8.1974	1.1671
3450180	XM_130249.3	1200003E16Rik	Mus musculus RIKEN cDNA 1200003E16 gene (1200003E16Rik), mRNA.	-8.1711	1.1808
2320068	NM_013509.2	Eno2	Mus musculus enolase 2, gamma neuronal (Eno2), mRNA.	-8.1368	1.1686
6980301	NM_010255.1	Gamt	Mus musculus guanidinoacetate methyltransferase (Gamt), mRNA.	-8.1121	1.1763
5050647	NM_053082.1	Tm4sf7	Mus musculus transmembrane 4 superfamily member 7 (Tm4sf7), mRNA.	-8.0929	1.1759
1500630	NM_019736.2	Acate2	Mus musculus acyl-Coenzyme A thioesterase 2, mitochondrial (Acate2), mRNA.	-8.0901	1.178
6100687	NM_029564	Tax1bp3		-8.0884	1.174
4230338	NM_023670.2	Igf2bp3	Mus musculus insulin-like growth factor 2, binding protein 3 (Igf2bp3), mRNA.	-8.0387	1.178
840717	NM_013539.1	Grcc9	Mus musculus gene rich cluster, C9 gene (Grcc9), mRNA.	-8.0312	1.1703
4730025	NM_010683	Lamc1	Mus musculus laminin, gamma 1 (Lamc1), mRNA.	-7.9797	1.1687
3120168	NM_008776.1	Pafah1b3	Mus musculus platelet-activating factor acetylhydrolase, isoform 1b, alpha1 subunit (Pafah1b3), mRNA.	-7.959	1.1731
870170	NM_018761.2	Catnal1	Mus musculus catenin alpha-like 1 (Catnal1), mRNA.	-7.942	1.1657
6110148	NM_008326.1	Ifi1	Mus musculus interferon inducible protein 1 (Ifi1), mRNA.	-7.9286	1.163
3610333	XM_193767.2	9930012K11Rik	Mus musculus RIKEN cDNA 9930012K11 gene (9930012K11Rik), mRNA.	-7.9084	1.1737
6900592	NM_016686.2	Vezf1	Mus musculus vascular endothelial zinc finger 1 (Vezf1), mRNA.	-7.8945	1.1742
2940180	NM_010171.2	F3	Mus musculus coagulation factor III (F3), mRNA.	-7.89	1.1681
3170242	NM_053254.1	Tle6	Mus musculus transducin-like enhancer of split 6, homolog of Drosophila E(spl) (Tle6), mRNA.	-7.8813	1.1678
6180121	NM_010160.1	Cugbp2	Mus musculus CUG triplet repeat,RNA binding protein 2 (Cugbp2), mRNA.	-7.8786	1.1689
4920292	NM_009367.1	Tgfb2	Mus musculus transforming growth factor, beta 2 (Tgfb2), mRNA.	-7.8599	1.1615
3840348	NM_009769.2	Klf5	Mus musculus Kruppel-like factor 5 (Klf5), mRNA.	-7.778	1.1762
4730601	NM_010156.2	AA175286	Mus musculus EST AA175286 (AA175286), mRNA.	-7.77	1.1672
510037	NM_172395.1	Spec1	Mus musculus small protein effector 1 of Cdc42 (Spec1), mRNA.	-7.7642	1.1651
2470113	NM_011451.1	Sphk1	Mus musculus sphingosine kinase 1 (Sphk1), mRNA.	-7.7307	1.1549
4760735	NM_009994.1	Cyp1b1	Mus musculus cytochrome P450, family 1, subfamily b, polypeptide 1 (Cyp1b1), mRNA.	-7.7192	1.1606
2570408	NM_029083.1	Ddit4	Mus musculus DNA-damage-inducible transcript 4 (Ddit4), mRNA.	-7.7059	1.1659
730301	NM_011182.2	Pscd3	Mus musculus pleckstrin homology, Sec7 and coiled-coil domains 3 (Pscd3), mRNA.	-7.7047	1.1648
1770102	NM_028264.2	2610319K07Rik	Mus musculus RIKEN cDNA 2610319K07 gene (2610319K07Rik), mRNA.	-7.6975	1.1663
3360324	NM_177684.2	Zfp637		-7.6052	1.1722
940706	NM_029564	Tax1bp3		-7.6009	1.1702
1980161	NM_138752.1	AI194308	Mus musculus expressed sequence AI194308 (AI194308), mRNA.	-7.5948	1.1728
3520537	NM_010729.2	Loxl1	Mus musculus lysyl oxidase-like 1 (Loxl1), mRNA.	-7.5925	1.1638
3710341	NM_011486.2	Stat3	Mus musculus signal transducer and activator of transcription 3 (Stat3), mRNA.	-7.5741	1.165
2060025	NM_007795.1	Ctf1	Mus musculus cardiotrophin 1 (Ctf1), mRNA.	-7.5556	1.1695
3170064	NM_001001602	Dab2ip	Mus musculus disabled homolog 2 (Drosophila) interacting protein (Dab2ip), mRNA.	-7.5523	1.1662
3190398	NM_008659.2	Myo1c	Mus musculus myosin IC (Myo1c), mRNA.	-7.5207	1.1617
3940204	NM_172465.1	Zdhhc9	Mus musculus zinc finger, DHHC domain containing 9 (Zdhhc9), mRNA.	-7.5124	1.1608
2680184	NM_011570	Tes	Mus musculus testis derived transcript (Tes), mRNA.	-7.4916	1.1636
2350408	NM_008655.1	Gadd45b	Mus musculus growth arrest and DNA-damage-inducible 45 beta (Gadd45b), mRNA.	-7.4864	1.1692
3060368	NM_008933.1	Prm2	Mus musculus protamine 2 (Prm2), mRNA.	-7.4416	1.1713
620750	NM_001033406.1	Mcc	Mus musculus mutated in colorectal cancers (Mcc), mRNA.	-7.4398	1.175
430180	NM_023063.1	D15Ertd366e	Mus musculus DNA segment, Chr 15, ERATO Doi 366, expressed (D15Ertd366e), mRNA.	-7.4384	1.1574
2640400	NM_201352.1	BC024955	Mus musculus cDNA sequence BC024955 (BC024955), mRNA.	-7.4329	1.1636
940750	NM_138579.2	Triobp	Mus musculus TRIO and F-actin binding protein (Triobp), mRNA.	-7.4177	1.1634
4210541	NM_175074.1	Hmgn3	Mus musculus high mobility group nucleosomal binding domain 3 (Hmgn3), transcript variant 1, mRNA.	-7.4042	1.1683
5690161	NM_146128.3	Dlgap4	Mus musculus discs, large homolog-associated protein 4 (Drosophila) (Dlgap4), mRNA.	-7.4005	1.176
2570520	XM_284344.2	Fbs1	Mus musculus fibrosin 1 (Fbs1), mRNA.	-7.3836	1.1574
1740136	NM_010145.2	Ephx1	Mus musculus epoxide hydrolase 1, microsomal (Ephx1), mRNA.	-7.3691	1.1713
1170142	NM_030700.1	Maged2	Mus musculus melanoma antigen, family D, 2 (Maged2), mRNA.	-7.2809	1.1641
2810609	NM_146191.2	Lrrk1	Mus musculus leucine-rich repeat kinase 1 (Lrrk1), mRNA.	-7.2488	1.1615
6660242	NM_023738.2	Ube1l	Mus musculus ubiquitin-activating enzyme E1-like (Ube1l), mRNA.	-7.2325	1.1646
1500750	NM_145619.2	Adprtl3	Mus musculus ADP-ribosyltransferase (NAD+; poly (ADP-ribose polymerase)-like 3 (Adprtl3), mRNA.	-7.224	1.1713
3170181	NM_007993	Fbn1	Mus musculus fibrillin 1 (Fbn1), mRNA.	-7.1957	1.1725
5390551	XM_128800.4	Map4k3	Mus musculus mitogen-activated protein kinase kinase kinase kinase 3 (Map4k3), mRNA.	-7.1657	1.1627
6130068	NM_008091.2	Gata3	Mus musculus GATA binding protein 3 (Gata3), mRNA.	-7.1204	1.1569
4120746	NM_016772.1	Ech1	Mus musculus enoyl coenzyme A hydratase 1, peroxisomal (Ech1), mRNA.	-7.1158	1.1641
2260047	NM_153134.2	AF322649	Mus musculus cDNA sequence AF322649 (AF322649), mRNA.	-7.1065	1.1625
1570040	NM_008272	Hoxc9	Mus musculus homeo box C9 (Hoxc9), mRNA.	-7.0981	1.1598
6020309	NM_008598.1	Mgmt	Mus musculus O-6-methylguanine-DNA methyltransferase (Mgmt), mRNA.	-7.086	1.1656
5570044	NM_009681.2	Ap3s1	Mus musculus adaptor-related protein complex 3, sigma 1 subunit (Ap3s1), mRNA.	-7.0838	1.1652
3310017	NM_007803.1	Cttn	Mus musculus cortactin (Cttn), mRNA.	-7.0699	1.1609
1770397	NM_027208.1	Dhrs6	Mus musculus dehydrogenase/reductase (SDR family) member 6 (Dhrs6), mRNA.	-7.0675	1.1588
1740168	NM_007603.2	Capn6	Mus musculus calpain 6 (Capn6), mRNA.	-7.0595	1.1636
3450044	NM_011344.1	Sel1h	Mus musculus Sel1 (suppressor of lin-12) 1 homolog (C. elegans) (Sel1h), mRNA.	-7.0539	1.1606
7100341		Farp1	Mus musculus FERM, RhoGEF (Arhgef) and pleckstrin domain protein 1 (chondrocyte-derived) (Farp1), mRNA.	-7.0452	1.1547
2450154	NM_030244	Ier5l		-7.0388	1.1658
2190402	NM_133918.1	Emilin1	Mus musculus elastin microfibril interfacer 1 (Emilin1), mRNA.	-7.0375	1.163
2900142	NM_009397.2	Tnfaip3	Mus musculus tumor necrosis factor, alpha-induced protein 3 (Tnfaip3), mRNA.	-7.0319	1.1569
6980092	NM_028067.1	1810043J12Rik	Mus musculus RIKEN cDNA 1810043J12 gene (1810043J12Rik), mRNA.	-7.0258	1.1601
6290097	XM_131538.1	Dhcr24	Mus musculus 24-dehydrocholesterol reductase (Dhcr24), mRNA.	-7.0054	1.1625
6130053	NM_008686.2	Nfe2l1	Mus musculus nuclear factor, erythroid derived 2,-like 1 (Nfe2l1), mRNA.	-6.9758	1.153
770746	NM_145434.1	Nr1d1	Mus musculus nuclear receptor subfamily 1, group D, member 1 (Nr1d1), mRNA.	-6.9727	1.1629
5720450	XM_147215.1	Zfp288		-6.9527	1.1595
6590184	XM_203312.2	Stx11	Mus musculus syntaxin 11 (Stx11), mRNA.	-6.9296	1.1583
5690692	NM_015797.1	Fbxo6b	Mus musculus F-box only protein 6b (Fbxo6b), mRNA.	-6.9013	1.1566
1050687	NM_173182.1	1600019O04Rik	Mus musculus RIKEN cDNA 1600019O04 gene (1600019O04Rik), mRNA.	-6.9003	1.1521
770736	NM_022992.1	Arl6ip5	Mus musculus ADP-ribosylation factor-like 6 interacting protein 5 (Arl6ip5), mRNA.	-6.8994	1.1526
1980168	NM_008304.1	Sdc2	Mus musculus syndecan 2 (Sdc2), mRNA.	-6.8876	1.1545
2450278	NM_010501.1	Ifit3	Mus musculus interferon-induced protein with tetratricopeptide repeats 3 (Ifit3), mRNA.	-6.8844	1.1606
5360592	NM_177919	Tceal5		-6.8717	1.1584
870309	NM_008987.2	Ptx3	Mus musculus pentaxin related gene (Ptx3), mRNA.	-6.8604	1.1539
2450184	NM_028724.2	Rin2	Mus musculus Ras and Rab interactor 2 (Rin2), mRNA.	-6.7949	1.1528
6110440	NM_019440.2	AI481100	Mus musculus expressed sequence AI481100 (AI481100), mRNA.	-6.7901	1.1503
6520021	NM_019831.1	Zfp261	Mus musculus zinc finger protein 261 (Zfp261), mRNA.	-6.7843	1.1515
60670	NM_134257.1	Rgs3	Mus musculus regulator of G-protein signaling 3 (Rgs3), mRNA.	-6.7743	1.159
5360026	NM_011803	Copeb	Mus musculus core promoter element binding protein (Copeb), mRNA.	-6.7725	1.1601
5420601	NM_011349.2	Sema3f	Mus musculus sema domain, immunoglobulin domain (Ig), short basic domain, secreted, (semaphorin) 3 F (Sema3f), mRNA.	-6.7716	1.1513
4810619	NM_009964.1	Cryab	Mus musculus crystallin, alpha B (Cryab), mRNA.	-6.7699	1.1609
110717	NM_010567.1	Inppl1	Mus musculus inositol polyphosphate phosphatase-like 1 (Inppl1), mRNA.	-6.7683	1.1644
2850091	NM_031257.2	Plekha2	Mus musculus pleckstrin homology domain-containing, family A (phosphoinositide binding specific) member 2 (Plekha2), mRNA.	-6.7227	1.1611
2370010	NM_011656.1	Tuft1	Mus musculus tuftelin 1 (Tuft1), mRNA.	-6.7197	1.1623
3450338	NM_025569.1	Mgst3	Mus musculus microsomal glutathione S-transferase 3 (Mgst3), mRNA.	-6.7157	1.1586
6840139	NM_010160.1	Cugbp2	Mus musculus CUG triplet repeat,RNA binding protein 2 (Cugbp2), mRNA.	-6.7149	1.1546
7100528	NM_177241.2	C530043K16Rik	Mus musculus RIKEN cDNA C530043K16 gene (C530043K16Rik), mRNA.	-6.7014	1.1582
2030309	NM_011203.2	Ptpn12	Mus musculus protein tyrosine phosphatase, non-receptor type 12 (Ptpn12), mRNA.	-6.6927	1.159
2120279	NM_133962.3	Arhgef18	Mus musculus rho/rac guanine nucleotide exchange factor (GEF) 18 (Arhgef18), mRNA.	-6.6899	1.16
6450132	NM_008882.1	Plxna2	Mus musculus plexin A2 (Plxna2), mRNA.	-6.6895	1.1591
6350554	NM_001033495.1	9330154J02Rik	Mus musculus RIKEN cDNA 9330154J02 gene (9330154J02Rik), mRNA.	-6.6891	1.1634
780433	NM_023402.1	Mylc2b		-6.676	1.1605
4200494	NM_025332.1	0610037H22Rik	Mus musculus RIKEN cDNA 0610037H22 gene (0610037H22Rik), mRNA.	-6.6738	1.1505
2810347	NM_011530.2	Tap2	Mus musculus transporter 2, ATP-binding cassette, sub-family B (MDR/TAP) (Tap2), mRNA.	-6.67	1.1571
5720170	NM_025856.1	1700029G01Rik	Mus musculus RIKEN cDNA 1700029G01 gene (1700029G01Rik), mRNA.	-6.6653	1.1601
6220035	NM_172145.2	2610027C15Rik	Mus musculus RIKEN cDNA 2610027C15 gene (2610027C15Rik), mRNA.	-6.6535	1.1542
1050377	NM_198438.1	Ssbp3	Mus musculus single-stranded DNA binding protein 3 (Ssbp3), transcript variant 2, mRNA.	-6.6276	1.1642
1570014	NM_008668.1	Nab2	Mus musculus Ngfi-A binding protein 2 (Nab2), mRNA.	-6.622	1.1573
5570446	NM_028450.1	Gulp1	Mus musculus GULP, engulfment adaptor PTB domain containing 1 (Gulp1), mRNA.	-6.6002	1.1504
2640025	NM_178848.2	Sirt5	Mus musculus sirtuin 5 (silent mating type information regulation 2 homolog) 5 (S. cerevisiae) (Sirt5), mRNA.	-6.5858	1.157
1340215	NM_009954.2	Bcar1	Mus musculus breast cancer anti-estrogen resistance 1 (Bcar1), mRNA.	-6.5788	1.1605
1940288	NM_177757.3	4832420M10	Mus musculus hypothetical protein 4832420M10 (4832420M10), mRNA.	-6.5592	1.1493
1850324	NM_007875.2	Dpagt1	Mus musculus dolichyl-phosphate (UDP-N-acetylglucosamine) acetylglucosaminephosphotransferase 1 (GlcNAc-1-P transferase) (Dpagt1), mRNA.	-6.5322	1.154
7000309	NM_021389.3	Sh3kbp1	Mus musculus SH3-domain kinase binding protein 1 (Sh3kbp1), mRNA.	-6.5305	1.1623
5900037	NM_028027.1	D10Ertd610e	Mus musculus DNA segment, Chr 10, ERATO Doi 610, expressed (D10Ertd610e), mRNA.	-6.5253	1.1564
1230463	NM_029614.2	2310046G15Rik	Mus musculus RIKEN cDNA 2310046G15 gene (2310046G15Rik), mRNA.	-6.5111	1.1582
1580204	NM_009818.1	Catna1	Mus musculus catenin alpha 1 (Catna1), mRNA.	-6.5022	1.1529
730730	NM_007941.1	Epim	Mus musculus epimorphin (Epim), mRNA.	-6.4927	1.155
6290170	NM_025846.1	Rras2	Mus musculus related RAS viral (r-ras) oncogene homolog 2 (Rras2), mRNA.	-6.4864	1.1583
520609	NM_029438	Smurf1		-6.4606	1.1626
4070152	NM_175271	Gpr23	Mus musculus G protein-coupled receptor 23 (Gpr23), mRNA.	-6.4583	1.1657
2260541	NM_145984.2	D030028O16Rik	Mus musculus RIKEN cDNA D030028O16 gene (D030028O16Rik), mRNA.	-6.4388	1.1597
50725	NM_194054.1	Rtn4	Mus musculus reticulon 4 (Rtn4), transcript variant 5, mRNA.	-6.4342	1.1557
2360601	NM_009794.1	Capn2	Mus musculus calpain 2 (Capn2), mRNA.	-6.4228	1.1532
1780180	NM_023716.1	2410129E14Rik	Mus musculus RIKEN cDNA 2410129E14 gene (2410129E14Rik), mRNA.	-6.4104	1.1562
110075	NM_178848.2	Sirt5	Mus musculus sirtuin 5 (silent mating type information regulation 2 homolog) 5 (S. cerevisiae) (Sirt5), mRNA.	-6.4101	1.1544
2680253	NM_133791.3	D8Ertd594e	Mus musculus DNA segment, Chr 8, ERATO Doi 594, expressed (D8Ertd594e), mRNA.	-6.3966	1.1568
1770020	NM_011542	Tcea3	Mus musculus transcription elongation factor A (SII), 3 (Tcea3), mRNA.	-6.3884	1.1543
730041	NM_019542.1	Nagk	Mus musculus N-acetylglucosamine kinase (Nagk), mRNA.	-6.3674	1.158
3840022	NM_010638.2	Bteb1	Mus musculus basic transcription element binding protein 1 (Bteb1), mRNA.	-6.3522	1.1573
7100093	NM_019654.2	Socs5	Mus musculus suppressor of cytokine signaling 5 (Socs5), mRNA.	-6.3422	1.1548
4120487	NM_009502	Vcl	Mus musculus vinculin (Vcl), mRNA.	-6.3214	1.1592
670592	NM_024244.3	1200015N20Rik	Mus musculus RIKEN cDNA 1200015N20 gene (1200015N20Rik), mRNA.	-6.317	1.1443
6510139	NM_178149.2	1500004A08Rik	Mus musculus RIKEN cDNA 1500004A08 gene (1500004A08Rik), mRNA.	-6.3145	1.1608
4560609	XM_132966.3	2810474O19Rik	Mus musculus RIKEN cDNA 2810474O19 gene (2810474O19Rik), mRNA.	-6.3033	1.1512
4730735	NM_027519.1	6330406I15Rik	Mus musculus RIKEN cDNA 6330406I15 gene (6330406I15Rik), mRNA.	-6.3017	1.1464
6980072	NM_175108.2	2310047C17Rik	Mus musculus RIKEN cDNA 2310047C17 gene (2310047C17Rik), mRNA.	-6.2998	1.1485
4920438	NM_010228.2	Flt1	Mus musculus FMS-like tyrosine kinase 1 (Flt1), mRNA.	-6.2905	1.1553
7550669	NM_001033276.1	BC032281	Mus musculus cDNA sequence BC032281 (BC032281), mRNA.	-6.2553	1.1611
5080594	NM_145438.1	Llglh2	Mus musculus lethal giant larvae homolog 2 (Llglh2), mRNA.	-6.2356	1.1496
3870603	NM_015786	Hist1h1c	Mus musculus histone 1, H1c (Hist1h1c), mRNA.	-6.2299	1.163
870148	NM_207301.1	Wrb	Mus musculus tryptophan rich basic protein (Wrb), mRNA.	-6.2234	1.1529
380546	NM_010893.2	Neu1	Mus musculus neuraminidase 1 (Neu1), mRNA.	-6.2198	1.1535
4120427	NM_028712.3	Rap2b	Mus musculus RAP2B, member of RAS oncogene family (Rap2b), mRNA.	-6.1997	1.1522
5340484	NM_010238.1	Brd2	Mus musculus bromodomain containing 2 (Brd2), mRNA.	-6.1954	1.1568
2640129	NM_181588.2	2310016A09Rik	Mus musculus RIKEN cDNA 2310016A09 gene (2310016A09Rik), mRNA.	-6.1922	1.1522
6130215	NM_153070.1	Srgap2		-6.1888	1.1535
4480717	NM_025917.1	2010315L10Rik	Mus musculus RIKEN cDNA 2010315L10 gene (2010315L10Rik), mRNA.	-6.1817	1.1552
4810021	NM_178385.2	Tbcc	Mus musculus tubulin-specific chaperone c (Tbcc), mRNA.	-6.1706	1.151
670039	NM_133182	Hrmt1l1	Mus musculus heterogeneous nuclear ribonucleoprotein methyltransferase-like 1 (S. cerevisiae) (Hrmt1l1), mRNA.	-6.1329	1.1557
3710138	NM_024457.1	Rap1b	Mus musculus RAS related protein 1b (Rap1b), mRNA.	-6.1237	1.151
5900427	NM_144529.1	Arhgap17	Mus musculus Rho GTPase activating protein 17 (Arhgap17), mRNA.	-6.1184	1.1513
6100279	NM_013546.1	Hebp1	Mus musculus heme binding protein 1 (Hebp1), mRNA.	-6.1153	1.1552
6100300	NM_009320.3	Slc6a6	Mus musculus solute carrier family 6 (neurotransmitter transporter, taurine), member 6 (Slc6a6), mRNA.	-6.1006	1.1612
6130129	NM_144862.1	Lims2	Mus musculus LIM and senescent cell antigen like domains 2 (Lims2), mRNA.	-6.0819	1.1452
1090129	NM_011715.1	Wdr1	Mus musculus WD repeat domain 1 (Wdr1), mRNA.	-6.0732	1.1464
6550372	NM_025690.1	5730555F13Rik	Mus musculus RIKEN cDNA 5730555F13 gene (5730555F13Rik), mRNA.	-6.0731	1.1526
2510010	NM_010879.2	Nck2	Mus musculus non-catalytic region of tyrosine kinase adaptor protein 2 (Nck2), mRNA.	-6.0703	1.1599
1240603	NM_175433.4	5430400N05Rik	Mus musculus RIKEN cDNA 5430400N05 gene (5430400N05Rik), mRNA.	-6.0464	1.1572
2480403	NM_026897.1	Haghl	Mus musculus hydroxyacylglutathione hydrolase-like (Haghl), mRNA.	-6.0399	1.1537
2570373	NM_133885.1	Osbpl9	Mus musculus oxysterol binding protein-like 9 (Osbpl9), mRNA.	-6.0329	1.1535
4670019	NM_028127.3	4930488L10Rik	Mus musculus RIKEN cDNA 4930488L10 gene (4930488L10Rik), mRNA.	-6.0328	1.1502
510433	NM_133804.1	Hspa5bp1	Mus musculus solute carrier family 15, member 3 (Slc15a3), mRNA.	-6.019	1.1613
6200450	NM_153782.1	BC029169	Mus musculus cDNA sequence BC029169 (BC029169), mRNA.	-6.0018	1.1491
5270435	NM_175474.2	A230106M15Rik	Mus musculus RIKEN cDNA A230106M15 gene (A230106M15Rik), mRNA.	-5.9989	1.1607
520044	NM_021789.2	Trappc4	Mus musculus trafficking protein particle complex 4 (Trappc4), mRNA.	-5.9855	1.1525
520494	NM_016883.3	Psmd10	Mus musculus proteasome (prosome, macropain) 26S subunit, non-ATPase, 10 (Psmd10), mRNA.	-5.9847	1.1535
5130750	NM_145066.4	Gpr85	Mus musculus G protein-coupled receptor 85 (Gpr85), mRNA.	-5.9519	1.1484
6270386	NM_008512.1	Lrp1	Mus musculus low density lipoprotein receptor-related protein 1 (Lrp1), mRNA.	-5.9126	1.1497
1570292	NM_010283.1	Ggta1	Mus musculus glycoprotein galactosyltransferase alpha 1, 3 (Ggta1), mRNA.	-5.9042	1.1426
730400	NM_172161.2	Irak2	Mus musculus interleukin-1 receptor-associated kinase 2 (Irak2), mRNA.	-5.8959	1.1435
6770053	NM_023892.1	Icam4	Mus musculus intercellular adhesion molecule 4, Landsteiner-Wiener blood group (Icam4), mRNA.	-5.8827	1.1462
5290102	XM_127877.4	Farp1	Mus musculus FERM, RhoGEF (Arhgef) and pleckstrin domain protein 1 (chondrocyte-derived) (Farp1), mRNA.	-5.8507	1.1539
6510446	NM_019912.1	Ube2d2	Mus musculus ubiquitin-conjugating enzyme E2D 2 (Ube2d2), mRNA.	-5.8143	1.1392
5870273	NM_028447.1	1190002C06Rik		-5.7935	1.1395
6510039	NM_013640.1	Psmb10	Mus musculus proteasome (prosome, macropain) subunit, beta type 10 (Psmb10), mRNA.	-5.7755	1.1448
3840035	NM_007414.2	Adprh	Mus musculus ADP-ribosylarginine hydrolase (Adprh), mRNA.	-5.7697	1.1507
4730711	NM_024186.1	Ssbp2	Mus musculus single-stranded DNA binding protein 2 (Ssbp2), mRNA.	-5.7599	1.1459
6400524	NM_020601.1	Tbl1x	Mus musculus transducin (beta)-like 1 X-linked (Tbl1x), mRNA.	-5.7585	1.1526
2640300	NM_010333	Edg5	Mus musculus endothelial differentiation, sphingolipid G-protein-coupled receptor, 5 (Edg5), mRNA.	-5.7553	1.1527
6510537	NM_133852.1	Golga2	Mus musculus golgi autoantigen, golgin subfamily a, 2 (Golga2), mRNA.	-5.7518	1.145
2480537	XM_126545.2	Trim25	Mus musculus tripartite motif protein 25 (Trim25), mRNA.	-5.7411	1.1467
4590594	NM_175311.3	Zfp513	Mus musculus zinc finger protein 513 (Zfp513), mRNA.	-5.7406	1.1477
5420324	NM_024212.2	Rpl4	Mus musculus ribosomal protein L4 (Rpl4), mRNA.	-5.7317	1.1529
6840438	NM_026708.1	0610007A15Rik		-5.7151	1.1552
4570605	NM_027756.1	4933428A15Rik		-5.692	1.157
4230593	NM_013663.3	Sfrs3	Mus musculus splicing factor, arginine/serine-rich 3 (SRp20) (Sfrs3), mRNA.	-5.6907	1.1415
5690110	NM_011050	Pdcd4	Mus musculus programmed cell death 4 (Pdcd4), mRNA.	-5.6787	1.1443
4280593	NM_026050.1	2810453I06Rik	Mus musculus RIKEN cDNA 2810453I06 gene (2810453I06Rik), mRNA.	-5.6749	1.1488
2230050	NM_015734.1	Col5a1	Mus musculus procollagen, type V, alpha 1 (Col5a1), mRNA.	-5.6744	1.1331
4120048	NM_007564.2	Zfp36l1	Mus musculus zinc finger protein 36, C3H type-like 1 (Zfp36l1), mRNA.	-5.6613	1.1539
4210181	XM_110937.4	6430526O11Rik		-5.624	1.1411
520735	NM_009416.2	Tpm2	Mus musculus tropomyosin 2, beta (Tpm2), mRNA.	-5.6211	1.147
1400025	NM_019752.2	Prss25	Mus musculus protease, serine, 25 (Prss25), mRNA.	-5.6116	1.1531
2260082	NM_181409.2	BC051083	Mus musculus cDNA sequence BC051083 (BC051083), mRNA.	-5.5917	1.1469
1090133	NM_026618.1	D11Ertd99e	Mus musculus DNA segment, Chr 11, ERATO Doi 99, expressed (D11Ertd99e), mRNA.	-5.5909	1.1435
6980739	NM_024477.2	AI428795	Mus musculus expressed sequence AI428795 (AI428795), mRNA.	-5.5907	1.1439
3610537	NM_028777	Sec14l1	Mus musculus SEC14-like 1 (S. cerevisiae) (Sec14l1), mRNA.	-5.5805	1.1386
6040408	NM_175002.1	BC025076	Mus musculus cDNA sequence BC025076 (BC025076), mRNA.	-5.5757	1.133
5130315	NM_010189	Fcgrt	Mus musculus Fc receptor, IgG, alpha chain transporter (Fcgrt), mRNA.	-5.5752	1.1415
4060152	XM_283903.2	B430201A12Rik		-5.5725	1.1389
3140215	NM_021457.2	Fzd1	Mus musculus frizzled homolog 1 (Drosophila) (Fzd1), mRNA.	-5.5715	1.1515
3840731	NM_010119.3	Ehd1	Mus musculus EH-domain containing 1 (Ehd1), mRNA.	-5.561	1.1412
3850133	NM_010465.1	Hoxc6	Mus musculus homeo box C6 (Hoxc6), mRNA.	-5.5484	1.1473
6860195	NM_010837.1	Mtap6	Mus musculus microtubule-associated protein 6 (Mtap6), mRNA.	-5.5473	1.1508
2810725	NM_145624.2	BC021921	Mus musculus cDNA sequence BC021921 (BC021921), mRNA.	-5.5364	1.1429
5050747	NM_146155.2	D030015G18Rik	Mus musculus RIKEN cDNA D030015G18 gene (D030015G18Rik), mRNA.	-5.5319	1.1469
2900717	NM_007836.1	Gadd45a	Mus musculus growth arrest and DNA-damage-inducible 45 alpha (Gadd45a), mRNA.	-5.5314	1.1469
6840333	XM_130703.4	AI481105	Mus musculus expressed sequence AI481105 (AI481105), mRNA.	-5.5104	1.1407
3290010	NM_176954.2	4930565A21Rik	Mus musculus RIKEN cDNA 4930565A21 gene (4930565A21Rik), mRNA.	-5.5083	1.145
50528	NM_145544	Rap1gds1	Mus musculus RAP1, GTP-GDP dissociation stimulator 1 (Rap1gds1), mRNA.	-5.5029	1.1445
1240193	NM_080289.1	Grhpr	Mus musculus glyoxylate reductase/hydroxypyruvate reductase (Grhpr), mRNA.	-5.4933	1.1381
6380368	NM_031881.1	Nedd4l	Mus musculus neural precursor cell expressed, developmentally down-regulated gene 4-like (Nedd4l), mRNA.	-5.4847	1.1401
2650066	NM_146054.1	Plekhc1	Mus musculus pleckstrin homology domain containing, family C (with FERM domain) member 1 (Plekhc1), mRNA.	-5.4803	1.1469
2370671	NM_008996.2	Rab1	Mus musculus RAB1, member RAS oncogene family (Rab1), mRNA.	-5.4747	1.1501
4150215	NM_015753.2	Zfhx1b	Mus musculus zinc finger homeobox 1b (Zfhx1b), mRNA.	-5.4722	1.147
2650100	NM_033569.1	Cnnm2	Mus musculus cyclin M2 (Cnnm2), mRNA.	-5.4491	1.1531
5720605	NM_021549.1	Pnkp	Mus musculus polynucleotide kinase 3- phosphatase (Pnkp), mRNA.	-5.4353	1.1421
1230435	NM_015742.1	Myo9b	Mus musculus myosin IXb (Myo9b), mRNA.	-5.4309	1.1366
3870372	XM_149413.3	Chd7		-5.4176	1.1464
5700537	NM_025620.1	2210417D09Rik	Mus musculus RIKEN cDNA 2210417D09 gene (2210417D09Rik), mRNA.	-5.3997	1.1421
1820678	NM_001033817.1	F730021E23Rik	Mus musculus RIKEN cDNA F730021E23 gene (F730021E23Rik), mRNA.	-5.3772	1.1418
730022	NM_133679.1	Cryzl1	Mus musculus crystallin, zeta (quinone reductase)-like 1 (Cryzl1), mRNA.	-5.3757	1.1412
3850333	NM_021297.1	Tlr4	Mus musculus toll-like receptor 4 (Tlr4), mRNA.	-5.3664	1.1433
5670577	NM_016747.1	Dlgh3	Mus musculus discs, large homolog 3 (Drosophila) (Dlgh3), mRNA.	-5.3616	1.1464
5890053	NM_019542.1	Nagk	Mus musculus N-acetylglucosamine kinase (Nagk), mRNA.	-5.3585	1.151
2630347	NM_207220.1	AI428855	Mus musculus expressed sequence AI428855 (AI428855), mRNA.	-5.3561	1.1441
5390044	NM_008391.2	Irf2	Mus musculus interferon regulatory factor 2 (Irf2), mRNA.	-5.349	1.1394
60010	NM_178641.3	Inpp5f	Mus musculus inositol polyphosphate-5-phosphatase F (Inpp5f), mRNA.	-5.3471	1.139
5860301	NM_009552.1	Zfp28	Mus musculus zinc finger protein 28 (Zfp28), mRNA.	-5.3471	1.1363
2650142	NM_010430.1	Hic1	Mus musculus hypermethylated in cancer 1 (Hic1), mRNA.	-5.3443	1.1369
2350364	NM_008612.1	Mnat1	Mus musculus menage a trois 1 (Mnat1), mRNA.	-5.3386	1.1327
3520066	NM_175149.3	2310022B05Rik	Mus musculus RIKEN cDNA 2310022B05 gene (2310022B05Rik), mRNA.	-5.3384	1.1484
6760450	NM_134076.1	Abhd4	Mus musculus abhydrolase domain containing 4 (Abhd4), mRNA.	-5.3344	1.1475
70711	NM_054049	Osr2	Mus musculus odd-skipped related 2 (Drosophila) (Osr2), mRNA.	-5.3281	1.1356
6520253	NM_175025.2	Atp2c1	Mus musculus ATPase, Ca++-sequestering (Atp2c1), mRNA.	-5.3271	1.1383
580707	NM_018772.1	Bri3	Mus musculus brain protein I3 (Bri3), mRNA.	-5.318	1.1351
2510110	XM_132966.3	2810474O19Rik	Mus musculus RIKEN cDNA 2810474O19 gene (2810474O19Rik), mRNA.	-5.3163	1.1431
3780519	NM_019963.1	Stat2	Mus musculus signal transducer and activator of transcription 2 (Stat2), mRNA.	-5.3114	1.1444
6860358	NM_019794.1	Dnaja2	Mus musculus DnaJ (Hsp40) homolog, subfamily A, member 2 (Dnaja2), mRNA.	-5.2987	1.1388
4760692	NM_007706.1	Socs2	Mus musculus suppressor of cytokine signaling 2 (Socs2), mRNA.	-5.2906	1.156
5900059	NM_008193	Guk1	Mus musculus guanylate kinase 1 (Guk1), mRNA.	-5.272	1.134
6350397	NM_144847.1	BC011468	Mus musculus cDNA sequence BC011468 (BC011468), mRNA.	-5.2675	1.1352
3170086	NM_019542.1	Nagk	Mus musculus N-acetylglucosamine kinase (Nagk), mRNA.	-5.2604	1.1378
1050040	NM_012037.1	Vat1	Mus musculus vesicle amine transport protein 1 homolog (T californica) (Vat1), mRNA.	-5.2574	1.1438
3360292	NM_138741.1	Sdpr	Mus musculus serum deprivation response (Sdpr), mRNA.	-5.2508	1.145
6130139	NM_177470.2	Acaa2	Mus musculus acetyl-Coenzyme A acyltransferase 2 (mitochondrial 3-oxoacyl-Coenzyme A thiolase) (Acaa2), mRNA.	-5.2411	1.1437
6370139	NM_010412.2	Hdac5	Mus musculus histone deacetylase 5 (Hdac5), mRNA.	-5.234	1.1403
4050273	NM_181066.1	AA881470	Mus musculus EST AA881470 (AA881470), mRNA.	-5.2304	1.137
50494	NM_030064.1	2410141M05Rik	Mus musculus RIKEN cDNA 2410141M05 gene (2410141M05Rik), mRNA.	-5.2234	1.1363
50711	NM_133774.2	Stard4	Mus musculus StAR-related lipid transfer (START) domain containing 4 (Stard4), mRNA.	-5.2175	1.1415
6650035	NM_011848.1	Nek3	Mus musculus NIMA (never in mitosis gene a)-related expressed kinase 3 (Nek3), mRNA.	-5.2172	1.1407
7040465	NM_007496.1	Atbf1	Mus musculus AT motif binding factor 1 (Atbf1), mRNA.	-5.2077	1.1328
4050706	NM_007602.2	Capn5	Mus musculus calpain 5 (Capn5), mRNA.	-5.2077	1.1484
730452	NM_010634.1	Fabp5	Mus musculus fatty acid binding protein 5, epidermal (Fabp5), mRNA.	-5.2065	1.1354
730040	NM_019410.2	Pfn2	Mus musculus profilin 2 (Pfn2), mRNA.	-5.2063	1.1438
580494	NM_023731.1	D19Ertd678e	Mus musculus DNA segment, Chr 19, ERATO Doi 678, expressed (D19Ertd678e), mRNA.	-5.1813	1.1389
5420484	NM_009743.2	Bcl2l1	Mus musculus Bcl2-like 1 (Bcl2l1), mRNA.	-5.1709	1.1362
450601	NM_027829	9030607L17Rik	Mus musculus RIKEN cDNA 9030607L17 gene (9030607L17Rik), mRNA.	-5.1673	1.1409
6350184	NM_009386.1	Tjp1	Mus musculus tight junction protein 1 (Tjp1), mRNA.	-5.1659	1.1362
1570131	XM_147876.1	5830407P18Rik	Mus musculus RIKEN cDNA 5830407P18 gene (5830407P18Rik), mRNA.	-5.1638	1.1421
1850377	NM_027106.1	Avpi1	Mus musculus arginine vasopressin-induced 1 (Avpi1), mRNA.	-5.1584	1.1362
2360162	NM_008445.1	Kif3c	Mus musculus kinesin family member 3C (Kif3c), mRNA.	-5.154	1.1293
770373	NM_007599	Capg	Mus musculus capping protein (actin filament), gelsolin-like (Capg), mRNA.	-5.1534	1.1411
870025	NM_007616.2	Cav1		-5.1523	1.1413
70592	NM_133206.1	Znrf1		-5.1521	1.1377
5890687	NM_026454.2	2510010F15Rik	Mus musculus RIKEN cDNA 2510010F15 gene (2510010F15Rik), mRNA.	-5.1501	1.1389
1230358	NM_019819.2	Dusp14	Mus musculus dual specificity phosphatase 14 (Dusp14), mRNA.	-5.1466	1.141
5270672	NM_013847	Gcat	Mus musculus glycine C-acetyltransferase (2-amino-3-ketobutyrate-coenzyme A ligase) (Gcat), mRNA.	-5.1392	1.1436
4120193	NM_011127.1	Prrx1	Mus musculus paired related homeobox 1 (Prrx1), mRNA.	-5.1374	1.1379
2970184	NM_053119.1	Echs1	Mus musculus enoyl Coenzyme A hydratase, short chain, 1, mitochondrial (Echs1), mRNA.	-5.134	1.1355
5340670	XM_126171.1	Rai1	Mus musculus retinoic acid induced 1 (Rai1), mRNA.	-5.1335	1.1434
6350180	NM_025473.1	1810037C20Rik	Mus musculus RIKEN cDNA 1810037C20 gene (1810037C20Rik), mRNA.	-5.1324	1.1421
1850348	NM_016763.1	Hadh2	Mus musculus hydroxyacyl-Coenzyme A dehydrogenase type II (Hadh2), mRNA.	-5.12	1.1391
1980239	NM_008615	Mod1	Mus musculus malic enzyme, supernatant (Mod1), mRNA.	-5.1176	1.1493
6590168	NM_023141	Tor3a	Mus musculus torsin family 3, member A (Tor3a), mRNA.	-5.1141	1.1348
670471	NM_145147	Pgbpll	Mus musculus pseudoautosomal GTP binding protein-like, like (Pgbpll), mRNA.	-5.1099	1.1405
5290520	NM_008185.2	Gstt1	Mus musculus glutathione S-transferase, theta 1 (Gstt1), mRNA.	-5.1058	1.1457
6860338	NM_172935	5730457F11Rik	Mus musculus RIKEN cDNA 5730457F11 gene (5730457F11Rik), mRNA.	-5.1	1.1383
2470427	NM_022889.2	Pes1	Mus musculus pescadillo homolog 1, containing BRCT domain (zebrafish) (Pes1), mRNA.	-5.098	1.1337
3710551	XM_356097.1	2210011C24Rik	Mus musculus RIKEN cDNA 2210011C24 gene (2210011C24Rik), mRNA.	-5.0943	1.1407
2810279	NM_178935.2	4932441K18	Mus musculus CXORF15 (4932441K18), mRNA.	-5.0867	1.1431
6900279	NM_011653	Tuba1	Mus musculus tubulin, alpha 1 (Tuba1), mRNA.	-5.0815	1.1364
2450152	NM_010906.1	Nfix	Mus musculus nuclear factor I/X (Nfix), mRNA.	-5.0752	1.1439
4810113	NM_010753.2	Mxd4		-5.0747	1.1308
5290736	NM_025569.1	Mgst3	Mus musculus microsomal glutathione S-transferase 3 (Mgst3), mRNA.	-5.0743	1.1387
110154	NM_001039220.1	AI429214	Mus musculus expressed sequence AI429214 (AI429214), mRNA.	-5.0722	1.1407
5670167	NM_022314.2	Tpm3	Mus musculus tropomyosin 3, gamma (Tpm3), mRNA.	-5.0667	1.1444
3990112	NM_148925.1	Fyco1	Mus musculus FYVE and coiled-coil domain containing 1 (Fyco1), mRNA.	-5.0619	1.1234
6200368	NM_007688.1	Cfl2	Mus musculus cofilin 2, muscle (Cfl2), mRNA.	-5.0608	1.1347
4480390	NM_011127.1	Prrx1	Mus musculus paired related homeobox 1 (Prrx1), mRNA.	-5.053	1.1291
4590102	NM_010303.2	Gna13	Mus musculus guanine nucleotide binding protein, alpha 13 (Gna13), mRNA.	-5.0355	1.1374
2650494	NM_029759.2	2410166I05Rik	Mus musculus RIKEN cDNA 2410166I05 gene (2410166I05Rik), mRNA.	-5.0288	1.1403
6350338	NM_010787.1	Mea1	Mus musculus male enhanced antigen 1 (Mea1), mRNA.	-5.0271	1.1415
2850092	NM_026511.1	2810002N01Rik	Mus musculus RIKEN cDNA 2810002N01 gene (2810002N01Rik), mRNA.	-5.0192	1.1425
6130440	NM_019979.1	Selk	Mus musculus selenoprotein K (Selk), mRNA.	-5.0191	1.1343
6350019	NM_053197.2	Sfxn3	Mus musculus sideroflexin 3 (Sfxn3), mRNA.	-5.005	1.135
4070341	NM_011191.1	Psme2b	Mus musculus protease (prosome, macropain) 28 subunit, beta, b (Psme2b), mRNA.	-5.0029	1.1329
7050706	NM_008057.2	Fzd7	Mus musculus frizzled homolog 7 (Drosophila) (Fzd7), mRNA.	-4.9965	1.1413
4210068	NM_008028.1	Flot2	Mus musculus flotillin 2 (Flot2), mRNA.	-4.9938	1.1336
4780348	NM_178577.3	MGC18837	Mus musculus hypothetical protein MGC18837 (MGC18837), mRNA.	-4.9899	1.1343
770315	NM_013663.3	Sfrs3	Mus musculus splicing factor, arginine/serine-rich 3 (SRp20) (Sfrs3), mRNA.	-4.9863	1.137
1770129	NM_145575.1	Cald1	Mus musculus caldesmon 1 (Cald1), mRNA.	-4.9819	1.1274
2850537	NM_173019.2	C230090D14	Mus musculus hypothetical protein C230090D14 (C230090D14), mRNA.	-4.9502	1.1437
4200500	NM_023141.1	Tor3a	Mus musculus torsin family 3, member A (Tor3a), mRNA.	-4.944	1.1315
780471	NM_133886.1	AU040320	Mus musculus expressed sequence AU040320 (AU040320), mRNA.	-4.9395	1.1326
3360411	NM_007404.1	Adam9	Mus musculus a disintegrin and metalloproteinase domain 9 (meltrin gamma) (Adam9), mRNA.	-4.9369	1.1407
4850292	NM_022410.1	Myh9	Mus musculus myosin heavy chain IX (Myh9), mRNA.	-4.9321	1.1237
6370113	NM_009480	Usf1	Mus musculus upstream transcription factor 1 (Usf1), mRNA.	-4.924	1.1415
1850156	NM_144871.2	C630029K18Rik		-4.9228	1.1319
3170132	NM_130882.1	Cyp4f13	Mus musculus cytochrome P450, family 4, subfamily f, polypeptide 13 (Cyp4f13), mRNA.	-4.9201	1.1388
3120128	NM_025633.1	Metapl1	Mus musculus methionine aminopeptidase-like 1 (Metapl1), mRNA.	-4.9002	1.1391
6840673	NM_009752.1	Glb1	Mus musculus galactosidase, beta 1 (Glb1), mRNA.	-4.8991	1.1298
2630242	XM_127496.5	Hmgcr	Mus musculus 3-hydroxy-3-methylglutaryl-Coenzyme A reductase (Hmgcr), mRNA.	-4.8962	1.1375
7100500	XM_147315.1	Ubc	Mus musculus ubiquitin C (Ubc), mRNA.	-4.8951	1.1417
2810463	NM_180962.1	Cyhr1	Mus musculus cysteine and histidine rich 1 (Cyhr1), mRNA.	-4.8843	1.135
2650053	NM_020497.1	Zfp276	Mus musculus zinc finger protein (C2H2 type) 276 (Zfp276), mRNA.	-4.874	1.1365
3450300	NM_026369.1	Arpc5	Mus musculus actin related protein 2/3 complex, subunit 5 (Arpc5), mRNA.	-4.8734	1.1459
1230333	NM_011586.1	Myo18a	Mus musculus myosin XVIIIa (Myo18a), mRNA.	-4.8669	1.1294
2570056	NM_018738.2	Igtp	Mus musculus interferon gamma induced GTPase (Igtp), mRNA.	-4.8644	1.1335
4590427	NM_020010.1	Cyp51	Mus musculus cytochrome P450, 51 (Cyp51), mRNA.	-4.8585	1.142
4060364	NM_153567.1	5033405K12Rik	Mus musculus RIKEN cDNA 5033405K12 gene (5033405K12Rik), mRNA.	-4.8533	1.1387
3290014	NM_009441.1	Ttc3	Mus musculus tetratricopeptide repeat domain 3 (Ttc3), mRNA.	-4.8501	1.1292
1570338	XM_127397.4	5730408I21Rik	Mus musculus RIKEN cDNA 5730408I21 gene (5730408I21Rik), mRNA.	-4.8461	1.1424
5720148	NM_007918.2	Eif4ebp1	Mus musculus eukaryotic translation initiation factor 4E binding protein 1 (Eif4ebp1), mRNA.	-4.8458	1.1286
6100440	NM_010396	H2-T17	Mus musculus histocompatibility 2, T region locus 17 (H2-T17), mRNA.	-4.8438	1.1295
2680037	NM_009672.2	Anp32a	Mus musculus acidic (leucine-rich) nuclear phosphoprotein 32 family, member A (Anp32a), mRNA.	-4.8313	1.1369
5860487	NM_145481.1	Parp14		-4.8277	1.1311
3990048	NM_026661.2	0610011L14Rik	Mus musculus RIKEN cDNA 0610011L14 gene (0610011L14Rik), mRNA.	-4.8264	1.1361
2850609	NM_010398.1	H2-T23	Mus musculus histocompatibility 2, T region locus 23 (H2-T23), mRNA.	-4.822	1.1318
5690239	NM_009811.2	Casp6	Mus musculus caspase 6 (Casp6), mRNA.	-4.8205	1.1276
6650139	NM_178652.1	Supt3h	Mus musculus suppressor of Ty 3 homolog (S. cerevisiae) (Supt3h), mRNA.	-4.8192	1.1393
5570097	NM_178909.3	AI553587	Mus musculus expressed sequence AI553587 (AI553587), mRNA.	-4.8122	1.137
870348	NM_172683.1	Pogz	Mus musculus pogo transposable element with ZNF domain (Pogz), mRNA.	-4.8086	1.1307
6040181	NM_009366.1	Tgfb1i4	Mus musculus transforming growth factor beta 1 induced transcript 4 (Tgfb1i4), mRNA.	-4.8053	1.1342
3870181	XM_156304.1	4631422O05Rik	Mus musculus RIKEN cDNA 4631422O05 gene (4631422O05Rik), mRNA.	-4.7884	1.1294
4540400	NM_028733.1	Pacsin3	Mus musculus protein kinase C and casein kinase substrate in neurons 3 (Pacsin3), mRNA.	-4.7678	1.1341
6350575	NM_010241.1	Fts	Mus musculus retinoblastoma-like 2 (Rbl2), mRNA.	-4.7586	1.1284
5340372	NM_010728.1	Lox	Mus musculus lysyl oxidase (Lox), mRNA.	-4.7581	1.1374
1450717	NM_023556.2	Mvk	Mus musculus mevalonate kinase (Mvk), mRNA.	-4.7518	1.1344
6450273	NM_021446	0610007P14Rik		-4.7483	1.128
7050575	NM_153533.1	Tenc1	Mus musculus tensin like C1 domain-containing phosphatase (Tenc1), mRNA.	-4.7377	1.1398
2120324	NM_025396.1	Pgls	Mus musculus 6-phosphogluconolactonase (Pgls), mRNA.	-4.737	1.135
2260020	XM_125706.5	Bcr	Mus musculus breakpoint cluster region homolog (Bcr), mRNA.	-4.7325	1.1401
2760170	NM_133225.1	Acbd3	Mus musculus acyl-Coenzyme A binding domain containing 3 (Acbd3), mRNA.	-4.7267	1.1229
4230671	NM_019646.1	Eif3s8	Mus musculus eukaryotic translation initiation factor 3, subunit 8 (Eif3s8), mRNA.	-4.726	1.1365
5270706	NM_011859.2	Odd1	Mus musculus odd-skipped related 1 (Drosophila) (Odd1), mRNA.	-4.7201	1.1401
6200348	NM_008641.1	Mast2	Mus musculus microtubule associated serine/threonine kinase 2 (Mast2), mRNA.	-4.7149	1.1311
1190093	NM_199200.1	BC025575	Mus musculus cDNA sequence BC025575 (BC025575), mRNA.	-4.6923	1.1421
3140286	NM_009621.1	Adamts1	Mus musculus a disintegrin-like and metalloprotease (reprolysin type) with thrombospondin type 1 motif, 1 (Adamts1), mRNA.	-4.6763	1.1233
6040088	XM_284281.2	9430029K10Rik	Mus musculus RIKEN cDNA 9430029K10 gene (9430029K10Rik), mRNA.	-4.6734	1.1391
2370450	NM_021516.1	Mark3	Mus musculus MAP/microtubule affinity-regulating kinase 3 (Mark3), mRNA.	-4.6724	1.1286
3120440	NM_011161.4	Mapk11	Mus musculus mitogen-activated protein kinase 11 (Mapk11), mRNA.	-4.6719	1.1305
1410673	NM_013581.2	D11Wsu99e	Mus musculus DNA segment, Chr 11, Wayne State University 99, expressed (D11Wsu99e), mRNA.	-4.6671	1.1293
520047	NM_025538.1	2310045B01Rik	Mus musculus RIKEN cDNA 2310045B01 gene (2310045B01Rik), mRNA.	-4.6654	1.1359
1170397	NM_008903.1	Ppap2a	Mus musculus phosphatidic acid phosphatase 2a (Ppap2a), mRNA.	-4.6654	1.1271
6200082	NM_178896.2	AI836376	Mus musculus expressed sequence AI836376 (AI836376), mRNA.	-4.6524	1.1279
4210020	NM_019390.1	Lmna	Mus musculus lamin A (Lmna), mRNA.	-4.6494	1.1331
2810551	NM_145978.1	Pdlim2	Mus musculus PDZ and LIM domain 2 (Pdlim2), mRNA.	-4.6325	1.1346
5860463	NM_009621.1	Adamts1	Mus musculus a disintegrin-like and metalloprotease (reprolysin type) with thrombospondin type 1 motif, 1 (Adamts1), mRNA.	-4.6275	1.1282
1190129	NM_019639.2	Ubc	Mus musculus ubiquitin C (Ubc), mRNA.	-4.6243	1.1448
5290463	NM_022378.2	Foxb1	Mus musculus forkhead box B1 (Foxb1), mRNA.	-4.6132	1.1317
510133	NM_028833.2	Iqce		-4.6104	1.139
730300	NM_138956	Rassf3	Mus musculus Ras association (RalGDS/AF-6) domain family 3 (Rassf3), mRNA.	-4.6075	1.1304
4150138	NM_009427.1	Tob1	Mus musculus transducer of ErbB-2.1 (Tob1), mRNA.	-4.6065	1.1372
6480154	NM_020510.1	Fzd2	Mus musculus frizzled homolog 2 (Drosophila) (Fzd2), mRNA.	-4.5988	1.1273
1340735	NM_025762	4933434E20Rik	Mus musculus RIKEN cDNA 4933434E20 gene (4933434E20Rik), mRNA.	-4.5938	1.1409
3140687	NM_011170.1	Prnp	Mus musculus prion protein (Prnp), mRNA.	-4.5884	1.1275
4210152	NM_028301.1	2700067D09Rik	Mus musculus RIKEN cDNA 2700067D09 gene (2700067D09Rik), mRNA.	-4.5844	1.1317
4230315	NM_053123.3	Smarca1	Mus musculus SWI/SNF related, matrix associated, actin dependent regulator of chromatin, subfamily a, member 1 (Smarca1), mRNA.	-4.5836	1.133
7100538	XM_128709.4	ORF19	Mus musculus open reading frame 19 (ORF19), mRNA.	-4.5821	1.127
1780064	NM_009152.2	Sema3a	Mus musculus sema domain, immunoglobulin domain (Ig), short basic domain, secreted, (semaphorin) 3A (Sema3a), mRNA.	-4.5773	1.1358
840601	NM_172525.1	B130017I01Rik	Mus musculus RIKEN cDNA B130017I01 gene (B130017I01Rik), mRNA.	-4.5736	1.1207
3990451	NM_022018.1	Niban	Mus musculus niban protein (Niban), mRNA.	-4.5682	1.1319
3170544	NM_001012667.1	AI316807	Mus musculus expressed sequence AI316807 (AI316807), mRNA.	-4.559	1.1318
4540301	NM_153526.2	Insig1	Mus musculus insulin induced gene 1 (Insig1), mRNA.	-4.558	1.1291
7100537	NM_019813.2	Dbn1	Mus musculus drebrin 1 (Dbn1), mRNA.	-4.544	1.1389
4850102	NM_145611.2	Ankrd25	Mus musculus ankyrin repeat domain 25 (Ankrd25), mRNA.	-4.5431	1.1304
610397	NM_053147.2	Pcdhb22	Mus musculus protocadherin beta 22 (Pcdhb22), mRNA.	-4.5428	1.1341
3450315	NM_172277.1	Snx8	Mus musculus sorting nexin 8 (Snx8), mRNA.	-4.5412	1.1231
3130129	NM_053158.1	Mrpl1	Mus musculus mitochondrial ribosomal protein L1 (Mrpl1), mRNA.	-4.5391	1.1266
1940193	NM_013553.1	Hoxc4	Mus musculus homeo box C4 (Hoxc4), mRNA.	-4.5383	1.1246
540722	NM_146258.1	Stard13	Mus musculus serologically defined colon cancer antigen 13 (Stard13), mRNA.	-4.5333	1.1239
6220707	NM_027896.1	Coasy	Mus musculus Coenzyme A synthase (Coasy), mRNA.	-4.5316	1.1401
670131	NM_029657.2	Mgrn1	Mus musculus mahogunin, ring finger 1 (Mgrn1), mRNA.	-4.5266	1.1347
7000647	NM_139297.2	Ugp2	Mus musculus UDP-glucose pyrophosphorylase 2 (Ugp2), mRNA.	-4.5248	1.1309
6980100	XM_127719.4	BC039161	Mus musculus cDNA sequence BC039161 (BC039161), mRNA.	-4.5166	1.1329
1740368	NM_175422.2	4631423B10Rik	Mus musculus RIKEN cDNA 4631423B10 gene (4631423B10Rik), mRNA.	-4.5126	1.1392
6200156	NM_009817.1	Cast	Mus musculus calpastatin (Cast), mRNA.	-4.5078	1.1265
1500025	XM_135264.4	Osr1		-4.5077	1.1318
4670139	NM_023480.1	Fahd1		-4.4986	1.1315
2850736	NM_183275.1	1110002N22Rik	Mus musculus RIKEN cDNA 1110002N22 gene (1110002N22Rik), mRNA.	-4.4695	1.124
3360014	NM_178049.2	BC034054	Mus musculus cDNA sequence BC034054 (BC034054), mRNA.	-4.4667	1.1193
3120427	NM_175357.1	Crbn		-4.4606	1.1227
4730685	XM_355011.1	2310014H01Rik	Mus musculus RIKEN cDNA 2310014H01 gene (2310014H01Rik), mRNA.	-4.45	1.1296
1570161	NM_019639.2	Ubc	Mus musculus ubiquitin C (Ubc), mRNA.	-4.447	1.1302
2480138	NM_026514.1	Cdc42ep3	Mus musculus CDC42 effector protein (Rho GTPase binding) 3 (Cdc42ep3), mRNA.	-4.4433	1.1315
5700672	NM_146030.1	BC020025	Mus musculus cDNA sequence BC020025 (BC020025), mRNA.	-4.4429	1.1223
2060717	NM_138656.1	Mvd	Mus musculus mevalonate (diphospho) decarboxylase (Mvd), mRNA.	-4.4417	1.1272
2760372	NM_025926.1	Dnajb4	Mus musculus DnaJ (Hsp40) homolog, subfamily B, member 4 (Dnajb4), mRNA.	-4.4398	1.1284
6130441	NM_053100.1	Trim8	Mus musculus tripartite motif protein 8 (Trim8), mRNA.	-4.4357	1.1216
460750	NM_007936.2	Epha4	Mus musculus Eph receptor A4 (Epha4), mRNA.	-4.4247	1.1349
1780605	XM_196130.3	4432411E13Rik	Mus musculus RIKEN cDNA 4432411E13 gene (4432411E13Rik), mRNA.	-4.4202	1.1258
6450072	NM_015814.2	Dkk3	Mus musculus dickkopf homolog 3 (Xenopus laevis) (Dkk3), mRNA.	-4.4151	1.1299
4050484	NM_027829.1	9030607L17Rik	Mus musculus RIKEN cDNA 9030607L17 gene (9030607L17Rik), mRNA.	-4.415	1.1286
1240494	NM_207682.1	Kif1b	Mus musculus kinesin family member 1B (Kif1b), transcript variant 1, mRNA.	-4.4095	1.1356
540170	NM_025977.1	2510048L02Rik	Mus musculus RIKEN cDNA 2510048L02 gene (2510048L02Rik), mRNA.	-4.4045	1.1377
540692	NM_144848.2	Eppk1	Mus musculus epiplakin 1 (Eppk1), mRNA.	-4.3993	1.1356
510593	NM_145495.1	Rin1	Mus musculus Ras and Rab interactor 1 (Rin1), mRNA.	-4.393	1.1241
5860471	NM_029793.1	Golga1	Mus musculus golgi autoantigen, golgin subfamily a, 1 (Golga1), mRNA.	-4.3926	1.1252
6900239	NM_172205	Sbsn	Mus musculus suprabasin (Sbsn), mRNA.	-4.3901	1.1342
4810121	NM_009627.1	Adm	Mus musculus adrenomedullin (Adm), mRNA.	-4.3891	1.1319
5080112	NM_053180.2	Ccrk		-4.387	1.1264
6220603	NM_153543.1	D330038I09Rik	Mus musculus RIKEN cDNA D330038I09 gene (D330038I09Rik), mRNA.	-4.3849	1.1287
6660438	NM_175300.2	Anapc2	Mus musculus anaphase promoting complex subunit 2 (Anapc2), mRNA.	-4.3607	1.1396
2810309	NM_011847.1	Dnajb6	Mus musculus DnaJ (Hsp40) homolog, subfamily B, member 6 (Dnajb6), mRNA.	-4.3568	1.1286
5290129	NM_009441.1	Ttc3	Mus musculus tetratricopeptide repeat domain 3 (Ttc3), mRNA.	-4.3543	1.124
5890278	NM_133838.2	Ehd4	Mus musculus EH-domain containing 4 (Ehd4), mRNA.	-4.3465	1.1256
730136	NM_020606.4	Parva	Mus musculus parvin, alpha (Parva), mRNA.	-4.344	1.126
3940133	NM_011796.1	Capn10	Mus musculus calpain 10 (Capn10), mRNA.	-4.3415	1.1372
5360717	NM_054048.1	Rcor1		-4.3408	1.1255
7050408	NM_009822.1	Cbfa2t1h	Mus musculus CBFA2T1 identified gene homolog (human) (Cbfa2t1h), mRNA.	-4.3391	1.1349
1340603	XM_147426.3	BC033596	Mus musculus cDNA sequence BC033596 (BC033596), mRNA.	-4.3356	1.1282
4730156	NM_007983.2	Faf1	Mus musculus Fas-associated factor 1 (Faf1), mRNA.	-4.3189	1.1309
460053	NM_010017.1	Dag1	Mus musculus dystroglycan 1 (Dag1), mRNA.	-4.3143	1.1336
6590411	NM_011602.2	Tln1		-4.3112	1.1242
4760605	NM_134090	Kdelr3	Mus musculus KDEL (Lys-Asp-Glu-Leu) endoplasmic reticulum protein retention receptor 3 (Kdelr3), mRNA.	-4.3001	1.1207
5290064	NM_018861.2	Slc1a4	Mus musculus solute carrier family 1 (glutamate/neutral amino acid transporter), member 4 (Slc1a4), mRNA.	-4.2992	1.131
2850372	NM_182784.1	D6Ertd349e	Mus musculus DNA segment, Chr 6, ERATO Doi 349, expressed (D6Ertd349e), mRNA.	-4.2967	1.1189
3610400	NM_178389.2	Gale	Mus musculus galactose-4-epimerase, UDP (Gale), mRNA.	-4.2956	1.1379
1090619	NM_025410.1	1110049G11Rik	Mus musculus RIKEN cDNA 1110049G11 gene (1110049G11Rik), mRNA.	-4.2892	1.1343
870543	NM_001033198.1	Ankrd50	Mus musculus ankrin repeat domain 50 (Ankrd50), mRNA.	-4.288	1.1173
2900537	NM_172815.1	2610028F08Rik	Mus musculus RIKEN cDNA 2610028F08 gene (2610028F08Rik), mRNA.	-4.278	1.1272
5900400	NM_011768.1	Zfx	Mus musculus zinc finger protein X-linked (Zfx), mRNA.	-4.2637	1.133
3710632	NM_029626.1	2410004H05Rik	Mus musculus RIKEN cDNA 2410004H05 gene (2410004H05Rik), mRNA.	-4.2565	1.1296
4150093	NM_008160.1	Gpx1	Mus musculus glutathione peroxidase 1 (Gpx1), mRNA.	-4.2565	1.1248
4670594	NM_178577.3	MGC18837		-4.2523	1.1292
2450465	NM_010440.1	Hmg20b	Mus musculus high mobility group 20 B (Hmg20b), mRNA.	-4.2425	1.13
1410129	NM_133943.1	Hsd3b7	Mus musculus hydroxy-delta-5-steroid dehydrogenase, 3 beta- and steroid delta-isomerase 7 (Hsd3b7), mRNA.	-4.2421	1.1282
6860619	NM_145130.1	Grcc3f	Mus musculus gene rich cluster, C3f gene (Grcc3f), mRNA.	-4.2417	1.1322
3610504	NM_027109.1	Dnase1l1		-4.2416	1.132
5690138	NM_134129.2	Prp19	Mus musculus PRP19/PSO4 homolog (S. cerevisiae) (Prp19), mRNA.	-4.2404	1.1204
6760520	NM_015806.2	Mapk6	Mus musculus mitogen-activated protein kinase 6 (Mapk6), mRNA.	-4.2371	1.1189
6650017	XM_130824.1	1810062G17Rik	Mus musculus RIKEN cDNA 1810062G17 gene (1810062G17Rik), mRNA.	-4.2368	1.1256
1410102	XM_128606.4	AI429612	Mus musculus expressed sequence AI429612 (AI429612), mRNA.	-4.2344	1.1212
2350022	NM_198420.1	D15Wsu169e	Mus musculus DNA segment, Chr 15, Wayne State University 169, expressed (D15Wsu169e), mRNA.	-4.2279	1.1274
1580452	NM_009743.2	Bcl2l1	Mus musculus Bcl2-like 1 (Bcl2l1), mRNA.	-4.2246	1.1283
50390	NM_033563.2	Klf7	Mus musculus Kruppel-like factor 7 (ubiquitous) (Klf7), mRNA.	-4.2228	1.1261
130091	NM_133810.2	Stk17b	Mus musculus serine/threonine kinase 17b (apoptosis-inducing) (Stk17b), mRNA.	-4.2224	1.1203
1580594	NM_009468.1	Dpysl3	Mus musculus dihydropyrimidinase-like 3 (Dpysl3), mRNA.	-4.2203	1.1229
5390338	NM_009069.2	Rit1	Mus musculus Ras-like without CAAX 1 (Rit1), mRNA.	-4.2177	1.1232
60647	NM_053090	Drctnnb1a	Mus musculus down-regulated by Ctnnb1, a (Drctnnb1a), mRNA.	-4.2166	1.12
7040044	NM_010399	H2-T9	Mus musculus histocompatibility 2, T region locus 9 (H2-T9), mRNA.	-4.2094	1.1277
3140451	NM_133880	Pafah2	Mus musculus platelet-activating factor acetylhydrolase 2 (Pafah2), mRNA.	-4.2075	1.1216
6860139	NM_026697.2	Rab14	Mus musculus RAB14, member RAS oncogene family (Rab14), mRNA.	-4.2065	1.1163
1850079	NM_198886.2	Bat9	Mus musculus HLA-B-associated transcript 9 (Bat9), mRNA.	-4.2013	1.1336
3190452	NM_025356.2	Ube2d3	Mus musculus ubiquitin-conjugating enzyme E2D 3 (UBC4/5 homolog, yeast) (Ube2d3), mRNA.	-4.1986	1.1246
540092	NM_028132	Pgm2	Mus musculus phosphoglucomutase 2 (Pgm2), mRNA.	-4.1957	1.1218
1580746	NM_019987.1	Ick	Mus musculus intestinal cell kinase (Ick), mRNA.	-4.1947	1.1225
5420154	NM_145596.2	BC031407	Mus musculus cDNA sequence BC031407 (BC031407), mRNA.	-4.1879	1.1143
2360397	NM_009740.1	Bcl10	Mus musculus B-cell leukemia/lymphoma 10 (Bcl10), mRNA.	-4.1834	1.128
5860121	NM_173781.3	Rab6b		-4.1826	1.1289
6180446	NM_010273.1	Gdi1	Mus musculus guanosine diphosphate (GDP) dissociation inhibitor 1 (Gdi1), mRNA.	-4.181	1.1156
730458	NM_008002.3	Fgf10	Mus musculus fibroblast growth factor 10 (Fgf10), mRNA.	-4.18	1.126
5390739	NM_025340.1	0610041B22Rik	Mus musculus RIKEN cDNA 0610041B22 gene (0610041B22Rik), mRNA.	-4.1779	1.1301
5080037	XM_358315.1	Dock9		-4.1761	1.123
6770309	NM_017375.1	Ostf1	Mus musculus osteoclast stimulating factor 1 (Ostf1), mRNA.	-4.1716	1.1166
2640593	NM_016696.1	Gpc1	Mus musculus glypican 1 (Gpc1), mRNA.	-4.1695	1.1335
5050692	NM_176839.1	Abcc5	Mus musculus ATP-binding cassette, sub-family C (CFTR/MRP), member 5 (Abcc5), transcript variant 2, mRNA.	-4.1677	1.1209
540408	XM_133915.3	1190003J15Rik	Mus musculus RIKEN cDNA 1190003J15 gene (1190003J15Rik), mRNA.	-4.1676	1.1171
5130064	NM_008514.1	Lrp6	Mus musculus low density lipoprotein receptor-related protein 6 (Lrp6), mRNA.	-4.1675	1.1242
6350722	NM_021567.2	Pcbp4	Mus musculus poly(rC) binding protein 4 (Pcbp4), mRNA.	-4.167	1.1247
5340735	NM_201408	Dhps	Mus musculus deoxyhypusine synthase (Dhps), mRNA.	-4.1562	1.1283
5900458	XM_359251.1	D130027M04Rik		-4.1511	1.119
4210114	NM_023056.2	1810009M01Rik	Mus musculus RIKEN cDNA 1810009M01 gene (1810009M01Rik), mRNA.	-4.1453	1.1316
5910176	NM_001024851.1	Ankrd34	Mus musculus ankyrin repeat domain 34 (Ankrd34), mRNA.	-4.1439	1.1207
7100300	NM_152808.1	1110028E10Rik	Mus musculus RIKEN cDNA 1110028E10 gene (1110028E10Rik), mRNA.	-4.1438	1.1284
2370086	XM_194000.3	9630050M13Rik	Mus musculus RIKEN cDNA 9630050M13 gene (9630050M13Rik), mRNA.	-4.1383	1.1203
4070168	NM_027898.2	D7Bwg0611e	Mus musculus DNA segment, Chr 7, Brigham & Womens Genetics 0611 expressed (D7Bwg0611e), mRNA.	-4.1374	1.1207
2570739	NM_026524.2	Mid1ip1		-4.1351	1.1141
2350132	NM_008107	Gdf1	Mus musculus growth differentiation factor 1 (Gdf1), mRNA.	-4.1257	1.1266
840538	NM_009606.1	Acta1	Mus musculus actin, alpha 1, skeletal muscle (Acta1), mRNA.	-4.1205	1.1209
3800390	NM_025462.1	1810009K13Rik	Mus musculus RIKEN cDNA 1810009K13 gene (1810009K13Rik), mRNA.	-4.1171	1.1279
5270136	NM_007933.2	Eno3	Mus musculus enolase 3, beta muscle (Eno3), mRNA.	-4.1106	1.1292
1400563	NM_017479.1	Myst4	Mus musculus MYST histone acetyltransferase monocytic leukemia 4 (Myst4), mRNA.	-4.1062	1.1349
1690706	XM_133378.3	6030457N17Rik	Mus musculus RIKEN cDNA 6030457N17 gene (6030457N17Rik), mRNA.	-4.1055	1.1226
5080286	NM_133994.2	Gstt3	Mus musculus glutathione S-transferase, theta 3 (Gstt3), mRNA.	-4.1053	1.1176
4120438	NM_010128.3	Emp1	Mus musculus epithelial membrane protein 1 (Emp1), mRNA.	-4.0871	1.116
3170129	NM_146006	Lss	Mus musculus lanosterol synthase (Lss), mRNA.	-4.0842	1.1248
4050593	NM_133798.1	C85658		-4.0827	1.1355
4480671	NM_028258.1	2610524A10Rik	Mus musculus RIKEN cDNA 2610524A10 gene (2610524A10Rik), mRNA.	-4.0809	1.1251
4590685	NM_008556.1	Pea15	Mus musculus phosphoprotein enriched in astrocytes 15 (Pea15), mRNA.	-4.0786	1.1233
7040541	NM_177121.2	B930095G15Rik	Mus musculus RIKEN cDNA B930095G15 gene (B930095G15Rik), mRNA.	-4.0766	1.1263
4120671	NM_011160.1	Prkg1	Mus musculus protein kinase, cGMP-dependent, type I (Prkg1), mRNA.	-4.0754	1.1195
3830538	NM_172541.1	Tmpit	Mus musculus transmembrane protein induced by tumor necrosis factor alpha (Tmpit), mRNA.	-4.0748	1.1257
2650519	NM_013654	Ccl7	Mus musculus chemokine (C-C motif) ligand 7 (Ccl7), mRNA.	-4.0726	1.1155
2940100	NM_026411.1	1700021F05Rik	Mus musculus RIKEN cDNA 1700021F05 gene (1700021F05Rik), mRNA.	-4.0712	1.1303
3120687	NM_025783.2	Vps24	Mus musculus vacuolar protein sorting 24 (yeast) (Vps24), mRNA.	-4.0657	1.127
6270632	NM_009294	Stx4a	Mus musculus syntaxin 4A (placental) (Stx4a), mRNA.	-4.0595	1.1195
2810017	NM_173760.3	AW555814	Mus musculus expressed sequence AW555814 (AW555814), mRNA.	-4.0569	1.1267
6020671	NM_025836.1	M6prbp1	Mus musculus mannose-6-phosphate receptor binding protein 1 (M6prbp1), mRNA.	-4.0505	1.1248
430577	NM_008619	Mov10	Mus musculus Moloney leukemia virus 10 (Mov10), mRNA.	-4.0498	1.119
3780341	NM_018871.2	Ywhag	Mus musculus 3-monooxgenase/tryptophan 5-monooxgenase activation protein, gamma polypeptide (Ywhag), mRNA.	-4.0452	1.124
5270739	NM_026012.1	Nradd	Mus musculus neurotrophin receptor associated death domain (Nradd), mRNA.	-4.0448	1.1187
520373	NM_023644.2	Mccc1	Mus musculus methylcrotonoyl-Coenzyme A carboxylase 1 (alpha) (Mccc1), mRNA.	-4.0444	1.1272
4850372	NM_009105	Rsu1	Mus musculus Ras suppressor protein 1 (Rsu1), mRNA.	-4.0441	1.1362
3830673	XM_109715.3	Erbb2	Mus musculus v-erb-b2 erythroblastic leukemia viral oncogene homolog 2, neuro/glioblastoma derived oncogene homolog (avian) (Erbb2), mRNA.	-4.0398	1.1238
1780435	NM_019811.2	Acas2	Mus musculus acetyl-Coenzyme A synthetase 2 (ADP forming) (Acas2), mRNA.	-4.0387	1.1222
7050273	NM_022563.1	Ddr2	Mus musculus discoidin domain receptor family, member 2 (Ddr2), mRNA.	-4.0359	1.1189
5890195	NM_133957.2	Nfat5	Mus musculus nuclear factor of activated T-cells 5 (Nfat5), mRNA.	-4.0354	1.1267
3290082	NM_145629.1	Pls3	Mus musculus plastin 3 (T-isoform) (Pls3), mRNA.	-4.0317	1.1242
6290072	NM_178389.2	Gale	Mus musculus galactose-4-epimerase, UDP (Gale), mRNA.	-4.0215	1.1285
5720092	NM_199012.1	Fchsd2	Mus musculus FCH and double SH3 domains 2 (Fchsd2), mRNA.	-4.0157	1.1219
3710722	NM_144554.1	Trib3		-4.0152	1.1172
840725	NM_026421.1	2310057D15Rik	Mus musculus RIKEN cDNA 2310057D15 gene (2310057D15Rik), mRNA.	-4.0147	1.119
610647	NM_183221.1	6030410K14Rik		-4.0087	1.1191
6290435	NM_175386.3	2810489O06Rik	Mus musculus RIKEN cDNA 2810489O06 gene (2810489O06Rik), mRNA.	-4.0071	1.1208
4280750	NM_028298.2	2700038I16Rik	Mus musculus RIKEN cDNA 2700038I16 gene (2700038I16Rik), mRNA.	-4.0064	1.1259
1500088	NM_028099.2	Dusp11	Mus musculus dual specificity phosphatase 11 (RNA/RNP complex 1-interacting) (Dusp11), mRNA.	-4.0051	1.1297
4540138	NM_007460.1	Ap3d1		-4.0019	1.1285
870161	NM_025823.3	Pcyox1	Mus musculus prenylcysteine oxidase 1 (Pcyox1), mRNA.	-3.9922	1.1214
2450390	XM_142024.3	5730416F02Rik	Mus musculus RIKEN cDNA 5730416F02 gene (5730416F02Rik), mRNA.	-3.9911	1.121
7100142	NM_008394.2	Isgf3g	Mus musculus interferon dependent positive acting transcription factor 3 gamma (Isgf3g), mRNA.	-3.9805	1.1257
6350341	NM_022890.1	Cldn12	Mus musculus claudin 12 (Cldn12), mRNA.	-3.9758	1.131
580215	NM_172415.2	2810441C07Rik	Mus musculus RIKEN cDNA 2810441C07 gene (2810441C07Rik), mRNA.	-3.9725	1.1209
5270446	NM_007725.1	Cnn2	Mus musculus calponin 2 (Cnn2), mRNA.	-3.9718	1.1299
6590739	NM_029956.2	Mmab	Mus musculus methylmalonic aciduria (cobalamin deficiency) type B homolog (human) (Mmab), mRNA.	-3.9675	1.1173
5890148	NM_019808.1	1110001A05Rik	Mus musculus RIKEN cDNA 1110001A05 gene (1110001A05Rik), mRNA.	-3.9637	1.1172
1940451	NM_146178	BC018462	Mus musculus cDNA sequence BC018462 (BC018462), mRNA.	-3.9636	1.1186
4230341	NM_010918.1	Nktr	Mus musculus natural killer tumor recognition sequence (Nktr), mRNA.	-3.9636	1.1127
4210253	NM_031874.3	Rab3d	Mus musculus RAB3D, member RAS oncogene family (Rab3d), mRNA.	-3.9599	1.1261
2510070	NM_153140.1	Rab11fip3		-3.9588	1.1229
4850458	NM_013835.1	Ssa2	Mus musculus Sjogren syndrome antigen A2 (Ssa2), mRNA.	-3.949	1.1134
6400465	NM_020332.2	Ank		-3.946	1.1142
2850176	NM_133345.1	Ing4	Mus musculus inhibitor of growth family, member 4 (Ing4), mRNA.	-3.9453	1.1216
2680397	NM_173011.1	Idh2	Mus musculus isocitrate dehydrogenase 2 (NADP+), mitochondrial (Idh2), mRNA.	-3.942	1.1228
2450537	XM_130807.1	Pld1	Mus musculus phospholipase D1 (Pld1), mRNA.	-3.9402	1.1268
5820376	NM_170755.1	BC038286	Mus musculus cDNA sequence BC038286 (BC038286), mRNA.	-3.9302	1.1238
5390079	XM_147315.1	Ubc	Mus musculus ubiquitin C (Ubc), mRNA.	-3.9245	1.1281
1230017	NM_026787.1	1110012L19Rik	Mus musculus RIKEN cDNA 1110012L19 gene (1110012L19Rik), mRNA.	-3.9233	1.134
4120553	NM_029491.1	D030074E01Rik	Mus musculus RIKEN cDNA D030074E01 gene (D030074E01Rik), mRNA.	-3.9216	1.1224
2190593	NM_138671	BC004012	Mus musculus cDNA sequence BC004012 (BC004012), mRNA.	-3.9163	1.1256
940465	NM_023397.3	1810034K20Rik	Mus musculus RIKEN cDNA 1810034K20 gene (1810034K20Rik), mRNA.	-3.9159	1.1194
510017	NM_133685.1	1700093E07Rik	Mus musculus RIKEN cDNA 1700093E07 gene (1700093E07Rik), mRNA.	-3.9154	1.1226
630538	NM_173347.2	9230112O05Rik	Mus musculus RIKEN cDNA 9230112O05 gene (9230112O05Rik), mRNA.	-3.913	1.1121
3780041	NM_153800.2	Arhgap22	Mus musculus Rho GTPase activating protein 22 (Arhgap22), mRNA.	-3.9098	1.1267
1570279	NM_146217.3	Aars	Mus musculus alanyl-tRNA synthetase (Aars), mRNA.	-3.9084	1.1216
1070041	NM_009368.1	Tgfb3	Mus musculus transforming growth factor, beta 3 (Tgfb3), mRNA.	-3.9034	1.1206
7100088	NM_013810.1	Dbnl	Mus musculus drebrin-like (Dbnl), mRNA.	-3.9016	1.1233
4590162	XM_137239.3	Ppp1r12a	Mus musculus protein phosphatase 1, regulatory (inhibitor) subunit 12A (Ppp1r12a), mRNA.	-3.9006	1.1232
1400315	NM_013471	Anxa4	Mus musculus annexin A4 (Anxa4), mRNA.	-3.899	1.1241
6980152	NM_011923.2	Angptl2	Mus musculus angiopoietin-like 2 (Angptl2), mRNA.	-3.8971	1.126
4150102	NM_016796.2	Vamp4	Mus musculus vesicle-associated membrane protein 4 (Vamp4), mRNA.	-3.8875	1.124
430750	NM_178048.2	Siat5	Mus musculus sialyltransferase 5 (Siat5), mRNA.	-3.8867	1.1191
4730132	NM_177643.2	Zfp281	Mus musculus zinc finger protein 281 (Zfp281), mRNA.	-3.8745	1.1253
3710139	NM_172772.1	B230380D07Rik	Mus musculus RIKEN cDNA B230380D07 gene (B230380D07Rik), mRNA.	-3.874	1.123
4610390	NM_178917.2	Arrdc3	Mus musculus arrestin domain containing 3 (Arrdc3), mRNA.	-3.8739	1.1139
3390692	XM_127995.4	Srebp2		-3.8735	1.115
2060739	XM_132230.3	Sec31l1		-3.8704	1.1162
2810039	NM_030697.1	D17Ertd288e	Mus musculus DNA segment, Chr 17, ERATO Doi 288, expressed (D17Ertd288e), mRNA.	-3.8697	1.1183
2970450	NM_030612	Nfkbiz		-3.8635	1.113
6510619	NM_025762.1	4933434E20Rik	Mus musculus RIKEN cDNA 4933434E20 gene (4933434E20Rik), mRNA.	-3.8587	1.1287
4230020	NM_033565.1	Laf4l	Mus musculus lymphoid nuclear protein related to AF4-like (Laf4l), mRNA.	-3.8582	1.1132
1940647	NM_013543.1	H2-Ke6	Mus musculus H2-K region expressed gene 6 (H2-Ke6), mRNA.	-3.857	1.1222
4120441	NM_023248.1	Sbds	Mus musculus Shwachman-Bodian-Diamond syndrome homolog (human) (Sbds), mRNA.	-3.8567	1.119
5570463	NM_207625.1	Acsl4	Mus musculus acyl-CoA synthetase long-chain family member 4 (Acsl4), transcript variant 2, mRNA.	-3.8547	1.1182
1940605	NM_028754.1	0610037L13Rik	Mus musculus RIKEN cDNA 0610037L13 gene (0610037L13Rik), mRNA.	-3.8499	1.1194
870504	NM_008542	Smad6		-3.849	1.1264
2640170	NM_016854.1	Ppp1r3c	Mus musculus protein phosphatase 1, regulatory (inhibitor) subunit 3C (Ppp1r3c), mRNA.	-3.8411	1.1258
2570014	NM_174874.1	Apg4b	Mus musculus APG4 (ATG4) autophagy-related homolog B (S. cerevisiae) (Apg4b), mRNA.	-3.8403	1.1205
2260497	NM_019780.1	Vps29	Mus musculus vacuolar protein sorting 29 (S. pombe) (Vps29), mRNA.	-3.8351	1.1203
3360750	NM_028608.1	Glipr1	Mus musculus GLI pathogenesis-related 1 (glioma) (Glipr1), mRNA.	-3.8348	1.1253
6200168	NM_010127.2	Pou6f1	Mus musculus POU domain, class 6, transcription factor 1 (Pou6f1), mRNA.	-3.8332	1.1157
4610441	NM_007652.2	Cd59a	Mus musculus CD59a antigen (Cd59a), mRNA.	-3.8289	1.1242
5290452	NM_017476.1	Akap8l	Mus musculus A kinase (PRKA) anchor protein 8-like (Akap8l), mRNA.	-3.8248	1.1123
4200487	NM_013863.3	Bag3	Mus musculus Bcl2-associated athanogene 3 (Bag3), mRNA.	-3.8243	1.1201
3830148	NM_026166.1	1200009F10Rik	Mus musculus RIKEN cDNA 1200009F10 gene (1200009F10Rik), mRNA.	-3.8237	1.1209
6980079	NM_025988.1	Acbd4	Mus musculus acyl-Coenzyme A binding domain containing 4 (Acbd4), mRNA.	-3.8234	1.1332
1450592	NM_009842.1	Cd151	Mus musculus CD151 antigen (Cd151), mRNA.	-3.8164	1.1226
5390193	XM_289920.2	Flna	Mus musculus filamin, alpha (Flna), mRNA.	-3.8119	1.1177
3520253	NM_153514.3	Rhobtb2	Mus musculus Rho-related BTB domain containing 2 (Rhobtb2), mRNA.	-3.8024	1.1236
3610075	NM_019647.3	Rpl21	Mus musculus ribosomal protein L21 (Rpl21), mRNA.	-3.7992	1.125
6350020	NM_009178.2	Siat4c	Mus musculus sialyltransferase 4C (beta-galactoside alpha-2,3-sialytransferase) (Siat4c), mRNA.	-3.7953	1.1229
2030059	NM_144879.1	B130052G07Rik	Mus musculus RIKEN cDNA B130052G07 gene (B130052G07Rik), mRNA.	-3.7918	1.1227
460746	NM_013755.1	Gyg1	Mus musculus glycogenin 1 (Gyg1), mRNA.	-3.7868	1.1259
2900400	NM_024186.1	Ssbp2	Mus musculus single-stranded DNA binding protein 2 (Ssbp2), mRNA.	-3.7802	1.1153
5560059	NM_199222.1	BC020188	Mus musculus cDNA sequence BC020188 (BC020188), mRNA.	-3.7756	1.1202
3140021	NM_019987	Ick	Mus musculus intestinal cell kinase (Ick), mRNA.	-3.7752	1.1184
5360079	NM_017382.2	Rab11a	Mus musculus RAB11a, member RAS oncogene family (Rab11a), mRNA.	-3.7752	1.114
3520008	NM_013911.1	Fbxl12	Mus musculus F-box and leucine-rich repeat protein 12 (Fbxl12), mRNA.	-3.7722	1.1243
2940300	NM_010716.1	Lig3	Mus musculus ligase III, DNA, ATP-dependent (Lig3), mRNA.	-3.7715	1.1143
4280164	NM_026720.1	0710001P18Rik	Mus musculus RIKEN cDNA 0710001P18 gene (0710001P18Rik), mRNA.	-3.7682	1.1253
4540332	NM_027194.1	2410018G23Rik	Mus musculus RIKEN cDNA 2410018G23 gene (2410018G23Rik), mRNA.	-3.7654	1.1285
1780692	NM_025886	2400009B11Rik	Mus musculus RIKEN cDNA 2400009B11 gene (2400009B11Rik), mRNA.	-3.7633	1.1286
3060358	NM_015742.1	Myo9b	Mus musculus myosin IXb (Myo9b), mRNA.	-3.7628	1.1256
6760632	NM_172371	Slc16a13	Mus musculus solute carrier family 16 (monocarboxylic acid transporters), member 13 (Slc16a13), mRNA.	-3.7607	1.1114
6510672	NM_030731.1	Trim23	Mus musculus tripartite motif protein 23 (Trim23), mRNA.	-3.7594	1.1185
6860082	NM_172463.3	Sned1		-3.7553	1.1139
2260435	NM_144896.2	Pet112l	Mus musculus PET112-like (yeast) (Pet112l), mRNA.	-3.7546	1.1253
3130692	NM_018865.1	Wisp1	Mus musculus WNT1 inducible signaling pathway protein 1 (Wisp1), mRNA.	-3.7542	1.117
1660397	NM_010472.1	Hrb	Mus musculus HIV-1 Rev binding protein (Hrb), mRNA.	-3.7498	1.1246
2450603	NM_145978.1	Pdlim2	Mus musculus PDZ and LIM domain 2 (Pdlim2), mRNA.	-3.7476	1.1198
5700180	NM_080849.2	Nek8	Mus musculus NIMA (never in mitosis gene a)-related expressed kinase 8 (Nek8), mRNA.	-3.7436	1.1206
3290170	XM_133026.3	Wasl	Mus musculus Wiskott-Aldrich syndrome-like (human) (Wasl), mRNA.	-3.7428	1.1252
1230372	XM_130172.4	Uap1l1		-3.7384	1.1194
450609	NM_172659.1	Slc2a6	Mus musculus solute carrier family 2 (facilitated glucose transporter), member 6 (Slc2a6), mRNA.	-3.7261	1.1217
6370300	NM_146018.1	B430214A04Rik		-3.721	1.117
5690082	NM_011370.1	Cyfip1	Mus musculus cytoplasmic FMR1 interacting protein 1 (Cyfip1), mRNA.	-3.7206	1.116
2760504	NM_148926.1	Tex27	Mus musculus testis expressed gene 27 (Tex27), mRNA.	-3.7202	1.1141
3060333	NM_145492.1	Zfp521	Mus musculus zinc finger protein 521 (Zfp521), mRNA.	-3.7164	1.119
6520377	NM_178799.2	9330129D05Rik	Mus musculus RIKEN cDNA 9330129D05 gene (9330129D05Rik), mRNA.	-3.7145	1.1374
6510273	NM_026179.1	Abhd5	Mus musculus abhydrolase domain containing 5 (Abhd5), mRNA.	-3.7125	1.1242
4200270	NM_016974.1	Dbp	Mus musculus D site albumin promoter binding protein (Dbp), mRNA.	-3.7069	1.1252
2510687	NM_008305.2	Hspg2	Mus musculus perlecan (heparan sulfate proteoglycan 2) (Hspg2), mRNA.	-3.7064	1.1146
7050397	NM_145450.2	BC022687	Mus musculus cDNA sequence BC022687 (BC022687), mRNA.	-3.7063	1.1188
5220497	NM_008845.2	Pip5k2a	Mus musculus phosphatidylinositol-4-phosphate 5-kinase, type II, alpha (Pip5k2a), mRNA.	-3.7057	1.1187
4810100	NM_026272.2	4430402O11Rik	Mus musculus RIKEN cDNA 4430402O11 gene (4430402O11Rik), mRNA.	-3.7041	1.1078
4540528	NM_008851.1	Pitpnm1		-3.7	1.1377
460022	NM_001013811.1	LOC434197	Mus musculus similar to hypothetical protein FLJ39743 (LOC434197), mRNA.	-3.6975	1.1274
3830300	NM_016872.1	Vamp5	Mus musculus vesicle-associated membrane protein 5 (Vamp5), mRNA.	-3.6969	1.1109
6040079	NM_026644.1	Agpat4	Mus musculus 1-acylglycerol-3-phosphate O-acyltransferase 1 (lysophosphatidic acid acyltransferase, delta) (Agpat4), mRNA.	-3.6949	1.117
540021	NM_013935.1	Ptpla	Mus musculus protein tyrosine phosphatase-like (proline instead of catalytic arginine), member a (Ptpla), mRNA.	-3.691	1.1135
540348	NM_026606.1	5330431K02Rik	Mus musculus RIKEN cDNA 5330431K02 gene (5330431K02Rik), mRNA.	-3.6885	1.1356
4060341	NM_199143.1	D6Ertd365e		-3.6882	1.1105
2690133	NM_133187.1	1110032E23Rik	Mus musculus RIKEN cDNA 1110032E23 gene (1110032E23Rik), mRNA.	-3.6841	1.1393
3990138	NM_025888.2	2410004N11Rik	Mus musculus RIKEN cDNA 2410004N11 gene (2410004N11Rik), mRNA.	-3.6832	1.1141
1580128	NM_022993.2	Lrp10	Mus musculus low-density lipoprotein receptor-related protein 10 (Lrp10), mRNA.	-3.6783	1.1138
6200719	NM_153537.3	D330037A14Rik		-3.6777	1.1155
450605	NM_177583.2	4632417K02	Mus musculus hypothetical protein 4632417K02 (4632417K02), mRNA.	-3.6771	1.126
4850364	NM_026018.1	Map17	Mus musculus membrane-associated protein 17 (Map17), mRNA.	-3.6753	1.1152
1050519	NM_146041.1	Gmds	Mus musculus GDP-mannose 4, 6-dehydratase (Gmds), mRNA.	-3.6712	1.1179
6520435	NM_009154.1	Sema5a	Mus musculus sema domain, seven thrombospondin repeats (type 1 and type 1-like), transmembrane domain (TM) and short cytoplasmic domain, (semaphorin) 5A (Sema5a), mRNA.	-3.6703	1.1206
6660132	NM_024257.1	Hdhd3		-3.6617	1.1166
4150315	NM_178635.2	Uvrag1	Mus musculus UV radiation resistance associated gene (Uvrag1), mRNA.	-3.6615	1.1245
520341	NM_198164.1	2700084L06Rik	Mus musculus RIKEN cDNA 2700084L06 gene (2700084L06Rik), mRNA.	-3.6605	1.1244
4610280	NM_028099.2	Dusp11	Mus musculus dual specificity phosphatase 11 (RNA/RNP complex 1-interacting) (Dusp11), mRNA.	-3.6569	1.1109
6770601	NM_024480.2	BC003251	Mus musculus cDNA sequence BC003251 (BC003251), mRNA.	-3.6504	1.1217
3830050	NM_016883.3	Psmd10	Mus musculus proteasome (prosome, macropain) 26S subunit, non-ATPase, 10 (Psmd10), mRNA.	-3.6497	1.1234
4280450	NM_011149.1	Ppib	Mus musculus peptidylprolyl isomerase B (Ppib), mRNA.	-3.6475	1.1203
2320044	NM_133679.1	Cryzl1	Mus musculus crystallin, zeta (quinone reductase)-like 1 (Cryzl1), mRNA.	-3.6442	1.1137
4730167	NM_028818.1	2610511M17Rik	Mus musculus RIKEN cDNA 2610511M17 gene (2610511M17Rik), mRNA.	-3.6438	1.1221
1240446	NM_016736.1	6330412F12Rik	Mus musculus RIKEN cDNA 6330412F12 gene (6330412F12Rik), mRNA.	-3.6436	1.1187
3290332	XM_134863.3	Parp6		-3.6431	1.1223
4560167	NM_025545.2	Aptx	Mus musculus aprataxin (Aptx), mRNA.	-3.6421	1.1176
3610112	NM_021299.1	Ak3l	Mus musculus adenylate kinase 3 alpha-like (Ak3l), mRNA.	-3.6396	1.1283
5550576	NM_013499.1	Crry	Mus musculus complement receptor related protein (Crry), mRNA.	-3.6358	1.1179
2640494	NM_025570.1	Mrpl20	Mus musculus mitochondrial ribosomal protein L20 (Mrpl20), mRNA.	-3.6358	1.1181
6020736	NM_023126.2	Rab8a	Mus musculus RAB8A, member RAS oncogene family (Rab8a), mRNA.	-3.6355	1.1064
2470750	XM_289699.2	Gtf2i	Mus musculus general transcription factor II I (Gtf2i), mRNA.	-3.6352	1.1198
2850471	NM_028189	B3gnt3	Mus musculus UDP-GlcNAc:betaGal beta-1,3-N-acetylglucosaminyltransferase 3 (B3gnt3), mRNA.	-3.6341	1.1239
450035	NM_025287.1	Spop	Mus musculus speckle-type POZ protein (Spop), mRNA.	-3.6339	1.1051
2060332	NM_144937.2	Usp3	Mus musculus ubiquitin specific protease 3 (Usp3), mRNA.	-3.6297	1.1233
50292	NM_172579.1	Sipa1l1	Mus musculus signal-induced proliferation-associated 1 like 1 (Sipa1l1), mRNA.	-3.6281	1.1339
6380131	NM_178888.3	Garnl3	Mus musculus GTPase activating RANGAP domain-like 3 (Garnl3), mRNA.	-3.6257	1.1037
4210400	NM_175162.2	4933409N07Rik	Mus musculus RIKEN cDNA 4933409N07 gene (4933409N07Rik), mRNA.	-3.6233	1.1304
5130008	NM_026582.2	5031439A09Rik	Mus musculus RIKEN cDNA 5031439A09 gene (5031439A09Rik), mRNA.	-3.6213	1.1178
130605	NM_021515.1	Ak1	Mus musculus adenylate kinase 1 (Ak1), mRNA.	-3.6173	1.133
3840066	NM_153152.2	2410015M20Rik	Mus musculus RIKEN cDNA 2410015M20 gene (2410015M20Rik), mRNA.	-3.6121	1.1394
6980181	NM_009446.1	Tuba3	Mus musculus tubulin, alpha 3 (Tuba3), mRNA.	-3.603	1.1281
3990494	NM_019733.1	Rbpms	Mus musculus RNA binding protein gene with multiple splicing (Rbpms), mRNA.	-3.6	1.1123
3800010	NM_007948	Ercc1	Mus musculus excision repair cross-complementing rodent repair deficiency, complementation group 1 (Ercc1), mRNA.	-3.5882	1.113
3060609	NM_181424.2	Gtpbp5	Mus musculus GTP binding protein 5 (Gtpbp5), mRNA.	-3.5882	1.1266
780647	NM_022417.1	Itm2c	Mus musculus integral membrane protein 2C (Itm2c), mRNA.	-3.5767	1.1207
3120093	NM_032008.2	Slmap	Mus musculus sarcolemma associated protein (Slmap), mRNA.	-3.5755	1.1108
1010326	NM_011593	Timp1	Mus musculus tissue inhibitor of metalloproteinase 1 (Timp1), mRNA.	-3.5731	1.1179
3190095	NM_007635.2	Ccng2	Mus musculus cyclin G2 (Ccng2), mRNA.	-3.5613	1.1161
6220309	XM_125970.2	2410008K03Rik	Mus musculus RIKEN cDNA 2410008K03 gene (2410008K03Rik), mRNA.	-3.5586	1.1113
6590438	XM_284541.1	Lrrfip2	Mus musculus leucine rich repeat (in FLII) interacting protein 2 (Lrrfip2), mRNA.	-3.5497	1.1181
4920167	NM_178074.2	Xpnpep2	Mus musculus X-prolyl aminopeptidase (aminopeptidase P) 2, membrane-bound (Xpnpep2), mRNA.	-3.5481	1.1364
540041	XM_355444.1	1700021C14Rik	Mus musculus RIKEN cDNA 1700021C14 gene (1700021C14Rik), mRNA.	-3.5478	1.1143
50280	NM_028661.1	1110006G06Rik	Mus musculus RIKEN cDNA 1110006G06 gene (1110006G06Rik), mRNA.	-3.5466	1.1412
5700239	NM_133676.1	Osgep	Mus musculus O-sialoglycoprotein endopeptidase (Osgep), mRNA.	-3.5459	1.1388
1770204	NM_029391.1	Rab4b	Mus musculus RAB4B, member RAS oncogene family (Rab4b), mRNA.	-3.5437	1.1229
3610170	NM_152915.1	Dner	Mus musculus delta/notch-like EGF-related receptor (Dner), mRNA.	-3.5409	1.123
6650408	NM_181411.2	9130023F12Rik	Mus musculus RIKEN cDNA 9130023F12 gene (9130023F12Rik), mRNA.	-3.5395	1.125
4780520	NM_028472.1	Bmper	Mus musculus BMP-binding endothelial regulator (Bmper), mRNA.	-3.5386	1.1194
6860463	NM_177683.2	Vgll4		-3.5385	1.1281
1780148	NM_007982.1	Ptk2	Mus musculus PTK2 protein tyrosine kinase 2 (Ptk2), mRNA.	-3.5305	1.1302
2370133	NM_009213.1	Smpd2	Mus musculus sphingomyelin phosphodiesterase 2, neutral (Smpd2), mRNA.	-3.5304	1.1139
2850403	NM_009372.2	Tgif	Mus musculus TG interacting factor (Tgif), mRNA.	-3.5301	1.1243
2680369	XM_109883.4	Acac	Mus musculus acetyl-Coenzyme A carboxylase (Acac), mRNA.	-3.5192	1.1125
2570180	NM_013901	Slc39a1	Mus musculus solute carrier family 39 (zinc transporter), member 1 (Slc39a1), mRNA.	-3.5162	1.1306
5420372	XM_359281.1	Lst1	Mus musculus leukocyte specific transcript 1 (Lst1), mRNA.	-3.5157	1.1174
510451	NM_030249.2	BC003236	Mus musculus cDNA sequence BC003236 (BC003236), mRNA.	-3.5141	1.1135
6860020	NM_010148.1	Epn2	Mus musculus epsin 2 (Epn2), mRNA.	-3.5132	1.1078
3830369	NM_011462	Spin	Mus musculus spindlin (Spin), mRNA.	-3.513	1.1142
360465	NM_172704.1	Dnajc11		-3.5112	1.1138
1770746	NM_134042.1	Aldh6a1	Mus musculus aldehyde dehydrogenase family 6, subfamily A1 (Aldh6a1), mRNA.	-3.5108	1.1157
5570086	NM_025878.1	Mrps18b	Mus musculus mitochondrial ribosomal protein S18B (Mrps18b), mRNA.	-3.5056	1.122
2060270	NM_176837.1	Arhgap18	Mus musculus Rho GTPase activating protein 18 (Arhgap18), mRNA.	-3.5054	1.1144
4060603	NM_009758.3	Bmpr1a	Mus musculus bone morphogenetic protein receptor, type 1A (Bmpr1a), mRNA.	-3.5019	1.1217
1400176	NM_133348.1	Bach	Mus musculus brain acyl-CoA hydrolase (Bach), mRNA.	-3.5014	1.1231
6650398	NM_008163.2	Grb2	Mus musculus growth factor receptor bound protein 2 (Grb2), mRNA.	-3.5007	1.133
1570333	NM_178051.3	1810059A23Rik		-3.5002	1.1327
70725	NM_021028.2	Tk2	Mus musculus thymidine kinase 2, mitochondrial (Tk2), mRNA.	-3.4978	1.1302
2350524	NM_025762.1	4933434E20Rik	Mus musculus RIKEN cDNA 4933434E20 gene (4933434E20Rik), mRNA.	-3.4961	1.117
4590014	NM_010616.1	Kif12	Mus musculus kinesin family member 12 (Kif12), mRNA.	-3.4928	1.1109
6350079	NM_178869.2	Ttll1	Mus musculus tubulin tyrosine ligase-like 1 (Ttll1), mRNA.	-3.4928	1.1091
360451	NM_011809.2	Ets2	Mus musculus E26 avian leukemia oncogene 2, 3 domain (Ets2), mRNA.	-3.4896	1.1257
6770348	NM_011218.1	Ptprs	Mus musculus protein tyrosine phosphatase, receptor type, S (Ptprs), mRNA.	-3.4872	1.1296
670091	NM_023792.1	Pank1	Mus musculus pantothenate kinase 1 (Pank1), mRNA.	-3.4866	1.134
2900019	NM_139198.1	Plac8	Mus musculus placenta-specific 8 (Plac8), mRNA.	-3.4865	1.121
2470520	NM_008135.1	Slc6a9	Mus musculus solute carrier family 6 (neurotransmitter transporter, glycine), member 9 (Slc6a9), mRNA.	-3.486	1.1155
2570438	NM_177870.2	Slc5a6	Mus musculus solute carrier family 5 (sodium-dependent vitamin transporter), member 6 (Slc5a6), mRNA.	-3.4823	1.1084
5270520	NM_021329.1	Rangnrf	Mus musculus RAN guanine nucleotide release factor (Rangnrf), mRNA.	-3.4795	1.1188
360497	NM_019721.1	Mettl3	Mus musculus methyltransferase-like 3 (Mettl3), mRNA.	-3.4777	1.1178
5360037	NM_028733.1	Pacsin3	Mus musculus protein kinase C and casein kinase substrate in neurons 3 (Pacsin3), mRNA.	-3.4761	1.1253
1660463	NM_198013.1	Cuedc1		-3.4719	1.1222
50189	NM_007533.2	Bckdha	Mus musculus branched chain ketoacid dehydrogenase E1, alpha polypeptide (Bckdha), mRNA.	-3.4711	1.1329
2510546	NM_026416.2	S100a16		-3.4699	1.1323
5890592	NM_011782.1	Adamts5	Mus musculus a disintegrin-like and metalloprotease (reprolysin type) with thrombospondin type 1 motif, 5 (aggrecanase-2) (Adamts5), mRNA.	-3.4678	1.1109
6590193	NM_053197.2	Sfxn3	Mus musculus sideroflexin 3 (Sfxn3), mRNA.	-3.4678	1.1177
3120082	NM_178141.1	3830406C13Rik	Mus musculus RIKEN cDNA 3830406C13 gene (3830406C13Rik), mRNA.	-3.4592	1.1256
580139	NM_008408.2	Itm1	Mus musculus intergral membrane protein 1 (Itm1), mRNA.	-3.458	1.1238
3450369	NM_021880.1	Prkar1a	Mus musculus protein kinase, cAMP dependent regulatory, type I, alpha (Prkar1a), mRNA.	-3.458	1.1174
2900348	XM_282920.1	Polr2e	Mus musculus polymerase (RNA) II (DNA directed) polypeptide E (Polr2e), mRNA.	-3.4572	1.1115
1990603	XM_122498.1	Tm7sf1	Mus musculus transmembrane 7 superfamily member 1 (Tm7sf1), mRNA.	-3.4553	1.1105
1570717	NM_029623.1	2400010D15Rik	Mus musculus RIKEN cDNA 2400010D15 gene (2400010D15Rik), mRNA.	-3.4548	1.1288
1580181	NM_008344.1	Igfbp6	Mus musculus insulin-like growth factor binding protein 6 (Igfbp6), mRNA.	-3.4508	1.1356
130136	XM_130011.5	2810455F06Rik	Mus musculus RIKEN cDNA 2810455F06 gene (2810455F06Rik), mRNA.	-3.4459	1.1198
6110722	NM_178660.2	Rbms3		-3.4455	1.1329
1170746	NM_009441.1	Ttc3	Mus musculus tetratricopeptide repeat domain 3 (Ttc3), mRNA.	-3.4409	1.1297
840471	NM_147221.1	Glis1	Mus musculus GLIS family zinc finger 1 (Glis1), mRNA.	-3.4325	1.134
1690129	XM_134163.1	2310006J04Rik	Mus musculus RIKEN cDNA 2310006J04 gene (2310006J04Rik), mRNA.	-3.432	1.1138
5720019	NM_009284	Stat6	Mus musculus signal transducer and activator of transcription 6 (Stat6), mRNA.	-3.4313	1.1318
4060441	NM_028800	2310004N11Rik	Mus musculus RIKEN cDNA 2310004N11 gene (2310004N11Rik), mRNA.	-3.4292	1.1258
1170273	NM_026598.1	Ebpl	Mus musculus emopamil binding protein-like (Ebpl), mRNA.	-3.4252	1.1132
2120168	NM_178411	Zfp334	Mus musculus zinc finger protein 334 (Zfp334), mRNA.	-3.4219	1.1338
4230239	XM_150222.1	B830007D08Rik	Mus musculus RIKEN cDNA B830007D08 gene (B830007D08Rik), mRNA.	-3.4202	1.1209
520471	NM_019390.1	Lmna	Mus musculus lamin A (Lmna), mRNA.	-3.4194	1.1351
5130435	NM_172788.2	4831416G18Rik	Mus musculus RIKEN cDNA 4831416G18 gene (4831416G18Rik), mRNA.	-3.4193	1.1202
6130008	NM_007544.3	Bid	Mus musculus BH3 interacting domain death agonist (Bid), mRNA.	-3.4178	1.1306
670079	NM_008608.2	Mmp14	Mus musculus matrix metalloproteinase 14 (membrane-inserted) (Mmp14), mRNA.	-3.4157	1.1424
3520465	XM_358863.1	Cblb	Mus musculus Casitas B-lineage lymphoma b (Cblb), mRNA.	-3.4153	1.1206
3800600	NM_029094.1	Pik3cb	Mus musculus phosphatidylinositol 3-kinase, catalytic, beta polypeptide (Pik3cb), mRNA.	-3.4134	1.123
1690037	NM_025842.1	Vps28	Mus musculus vacuolar protein sorting 28 (yeast) (Vps28), mRNA.	-3.4118	1.115
6760253	NM_008502.1	Llglh	Mus musculus lethal giant larvae homolog (Llglh), mRNA.	-3.4095	1.1269
6290672	NM_007438.2	Aldoa		-3.4092	1.1356
4480128	NM_025427.1	1190002H23Rik	Mus musculus RIKEN cDNA 1190002H23 gene (1190002H23Rik), mRNA.	-3.4035	1.1606
1940156	NM_146075.1	Lemd2		-3.403	1.1256
5910184	NM_018784.1	Siat10	Mus musculus sialyltransferase 10 (alpha-2,3-sialyltransferase VI) (Siat10), mRNA.	-3.4022	1.1231
1500332	NM_153526.2	Insig1	Mus musculus insulin induced gene 1 (Insig1), mRNA.	-3.402	1.1242
6130296	NM_010311.2	Gnaz	Mus musculus guanine nucleotide binding protein, alpha z subunit (Gnaz), mRNA.	-3.3976	1.1403
4540687	NM_024171.1	Sec61b	Mus musculus Sec61 beta subunit (Sec61b), mRNA.	-3.3964	1.1183
5890328	NM_016811.2	Dgka	Mus musculus diacylglycerol kinase, alpha (Dgka), mRNA.	-3.3957	1.137
1740128	NM_172647.1	F11r	Mus musculus F11 receptor (F11r), mRNA.	-3.3918	1.122
5570070	NM_024454.1	Rab21	Mus musculus RAB21, member RAS oncogene family (Rab21), mRNA.	-3.3903	1.1308
460102	NM_019870.1	Ard1	Mus musculus N-acetyltransferase ARD1 homolog (S. cerevisiae) (Ard1), mRNA.	-3.3846	1.1496
4610333	NM_139144.2	Ogt	Mus musculus O-linked N-acetylglucosamine (GlcNAc) transferase (UDP-N-acetylglucosamine:polypeptide-N-acetylglucosaminyl transferase) (Ogt), mRNA.	-3.3838	1.1287
5860072	NM_027351	Ppil3	Mus musculus peptidylprolyl isomerase (cyclophilin)-like 3 (Ppil3), mRNA.	-3.3825	1.1268
4230136	NM_172274.1	5730509K17Rik	Mus musculus RIKEN cDNA 5730509K17 gene (5730509K17Rik), mRNA.	-3.3824	1.1203
5690168	NM_009624.1	Adcy9	Mus musculus adenylate cyclase 9 (Adcy9), mRNA.	-3.3779	1.1111
4640280	NM_010329.1	Gp38	Mus musculus glycoprotein 38 (Gp38), mRNA.	-3.3764	1.1371
2360368	NM_172729.1	Card4	Mus musculus caspase recruitment domain 4 (Card4), mRNA.	-3.3753	1.1076
520315	NM_134189.2	Galnt10	Mus musculus UDP-N-acetyl-alpha-D-galactosamine:polypeptide N-acetylgalactosaminyltransferase 10 (Galnt10), mRNA.	-3.3751	1.1228
6590086	NM_175411.2	C030004A17Rik	Mus musculus RIKEN cDNA C030004A17 gene (C030004A17Rik), transcript variant 2, mRNA.	-3.3726	1.1159
6770471	NM_028398.1	2900006B13Rik	Mus musculus RIKEN cDNA 2900006B13 gene (2900006B13Rik), mRNA.	-3.3679	1.1468
450047	NM_172148.1	BC028440	Mus musculus cDNA sequence BC028440 (BC028440), mRNA.	-3.3635	1.1209
3990075	NM_178116.2	Camta2	Mus musculus calmodulin binding transcription activator 2 (Camta2), mRNA.	-3.3608	1.1127
3390397	NM_153557.1	BC029214	Mus musculus cDNA sequence BC029214 (BC029214), mRNA.	-3.3605	1.1349
780373	NM_007837.2	Ddit3	Mus musculus DNA-damage inducible transcript 3 (Ddit3), mRNA.	-3.3541	1.141
6660494	NM_016721.1	Iqgap1	Mus musculus IQ motif containing GTPase activating protein 1 (Iqgap1), mRNA.	-3.3524	1.1482
430575	NM_172294.1	Sulf1	Mus musculus sulfatase 1 (Sulf1), mRNA.	-3.3459	1.1143
4920372	NM_009800.2	Car11	Mus musculus carbonic anhydrase 11 (Car11), mRNA.	-3.3444	1.1619
3060017	NM_153548.2	E430025E21Rik	Mus musculus RIKEN cDNA E430025E21 gene (E430025E21Rik), mRNA.	-3.3443	1.1187
4590601	NM_023138.3	Map2k2	Mus musculus mitogen activated protein kinase kinase 2 (Map2k2), mRNA.	-3.3415	1.1212
1990239	NM_010367.1	Baiap1	Mus musculus BAI1-associated protein 1 (Baiap1), mRNA.	-3.34	1.1352
2760402	NM_019919.2	Ltbp1	Mus musculus latent transforming growth factor beta binding protein 1 (Ltbp1), transcript variant 1, mRNA.	-3.3398	1.1303
2650332	XM_133801.3	Gga2	Mus musculus golgi associated, gamma adaptin ear containing, ARF binding protein 2 (Gga2), mRNA.	-3.3338	1.1462
1170576	NM_016883.3	Psmd10	Mus musculus proteasome (prosome, macropain) 26S subunit, non-ATPase, 10 (Psmd10), mRNA.	-3.3326	1.1155
5670048	NM_146106.1	Lyplal1	Mus musculus lysophospholipase-like 1 (Lyplal1), mRNA.	-3.3324	1.1275
1570520	NM_138651.2	Cds2	Mus musculus CDP-diacylglycerol synthase (phosphatidate cytidylyltransferase) 2 (Cds2), mRNA.	-3.3305	1.1179
840739	NM_008927.1	Map2k1	Mus musculus mitogen activated protein kinase kinase 1 (Map2k1), mRNA.	-3.3305	1.1728
2030524	NM_008624.2	Mras	Mus musculus muscle and microspikes RAS (Mras), mRNA.	-3.3302	1.1188
5910369	NM_178879.2	C76566		-3.3295	1.1581
5860053	NM_173375	BC064033		-3.3287	1.1476
6040358	NM_026405.2	Rab32	Mus musculus RAB32, member RAS oncogene family (Rab32), mRNA.	-3.3273	1.1501
3610672	XM_354544.1	Rtdr1		-3.3266	1.1362
1050601	XM_203523.2	BC003940	Mus musculus cDNA sequence BC003940 (BC003940), mRNA.	-3.3195	1.1342
3870397	NM_011597.1	Tjp2	Mus musculus tight junction protein 2 (Tjp2), mRNA.	-3.3189	1.1436
6110324	NM_026013.1	2610318G18Rik	Mus musculus RIKEN cDNA 2610318G18 gene (2610318G18Rik), mRNA.	-3.3179	1.128
360603	NM_009208.1	Slc4a3	Mus musculus solute carrier family 4 (anion exchanger), member 3 (Slc4a3), mRNA.	-3.3167	1.1484
3800020	NM_020575.1	Axot	Mus musculus axotrophin (Axot), mRNA.	-3.3164	1.1613
6370411	NM_011521.1	Sdc4	Mus musculus syndecan 4 (Sdc4), mRNA.	-3.316	1.1514
2450019	NM_019422.1	Elovl1	Mus musculus elongation of very long chain fatty acids (FEN1/Elo2, SUR4/Elo3, yeast)-like 1 (Elovl1), mRNA.	-3.3151	1.1354
6660333	NM_133932.1	Tada3l	Mus musculus transcriptional adaptor 3 (NGG1 homolog, yeast)-like (Tada3l), mRNA.	-3.3125	1.1219
6770463	NM_138719.1	Gnb5	Mus musculus guanine nucleotide binding protein, beta 5 (Gnb5), mRNA.	-3.3113	1.128
520075		Ubg		-3.3063	1.123
2260477	NM_133626.1	Rrbp1	Mus musculus ribosome binding protein 1 (Rrbp1), mRNA.	-3.306	1.1451
7000440	NM_025483.2	2810413I22Rik	Mus musculus RIKEN cDNA 2810413I22 gene (2810413I22Rik), mRNA.	-3.3055	1.1342
6220279	NM_007644.2	Scarb2	Mus musculus scavenger receptor class B, member 2 (Scarb2), mRNA.	-3.3044	1.1216
5700300	NM_010135.1	Enah	Mus musculus enabled homolog (Drosophila) (Enah), mRNA.	-3.3029	1.1409
580193	NM_146119.1	9130404D14Rik	Mus musculus RIKEN cDNA 9130404D14 gene (9130404D14Rik), mRNA.	-3.3019	1.1261
3800068	NM_029631	1810013B01Rik	Mus musculus RIKEN cDNA 1810013B01 gene (1810013B01Rik), mRNA.	-3.2947	1.1263
2680441	NM_009127.2	Scd1	Mus musculus stearoyl-Coenzyme A desaturase 1 (Scd1), mRNA.	-3.2933	1.1235
2690632	NM_178141.1	3830406C13Rik	Mus musculus RIKEN cDNA 3830406C13 gene (3830406C13Rik), mRNA.	-3.2904	1.1283
3830008	NM_007527.2	Bax	Mus musculus Bcl2-associated X protein (Bax), mRNA.	-3.2903	1.1601
6020520	NM_012059.2	Sh3d19	Mus musculus SH3 domain protein D19 (Sh3d19), mRNA.	-3.2862	1.1326
6420148	NM_029365.1	2610034E13Rik	Mus musculus RIKEN cDNA 2610034E13 gene (2610034E13Rik), mRNA.	-3.2852	1.1237
3130541	NM_153580.1	AI854876		-3.2793	1.1265
2260156	NM_010284.1	Ghr	Mus musculus growth hormone receptor (Ghr), mRNA.	-3.2792	1.1433
430687	NM_009794.1	Capn2	Mus musculus calpain 2 (Capn2), mRNA.	-3.2781	1.1543
5360286	NM_010167.1	Eya4	Mus musculus eyes absent 4 homolog (Drosophila) (Eya4), mRNA.	-3.2742	1.1207
2350021	NM_145124	2210008I11Rik	Mus musculus RIKEN cDNA 2210008I11 gene (2210008I11Rik), mRNA.	-3.2722	1.1337
450458	NM_053267.1	Sepm	Mus musculus selenoprotein M (Sepm), mRNA.	-3.2722	1.1392
6420500	NM_172691.1	B230312A22Rik	Mus musculus RIKEN cDNA B230312A22 gene (B230312A22Rik), mRNA.	-3.2718	1.134
5360082	NM_133768.1	Asl	Mus musculus argininosuccinate lyase (Asl), mRNA.	-3.2708	1.1227
520156	XM_354675.1	Arid4a		-3.2707	1.1329
1050044	NM_028457.1	3110037I16Rik	Mus musculus RIKEN cDNA 3110037I16 gene (3110037I16Rik), mRNA.	-3.2682	1.1276
1410601	XM_130012	Armc3		-3.2659	1.1198
1340451	NM_010148.1	Epn2	Mus musculus epsin 2 (Epn2), mRNA.	-3.2594	1.1328
670521	NM_010318.2	Gng5	Mus musculus guanine nucleotide binding protein (G protein), gamma 5 subunit (Gng5), mRNA.	-3.2574	1.1287
1050288	NM_138581.1	1700088E04Rik	Mus musculus RIKEN cDNA 1700088E04 gene (1700088E04Rik), mRNA.	-3.2562	1.1248
1500072	NM_033146.1	1500005A01Rik	Mus musculus RIKEN cDNA 1500005A01 gene (1500005A01Rik), mRNA.	-3.2552	1.1279
2690435	NM_178111.2	Trp53inp2		-3.2527	1.1263
6200600	NM_172966.1	Sh3rf2	Mus musculus SH3 domain containing ring finger 2 (Sh3rf2), mRNA.	-3.252	1.1525
2100504	NM_177138.2	6720469N11Rik	Mus musculus RIKEN cDNA 6720469N11 gene (6720469N11Rik), mRNA.	-3.2485	1.1404
2100095	NM_175429.3	Kctd12b	Mus musculus potassium channel tetramerisation domain containing 12b (Kctd12b), mRNA.	-3.248	1.139
540398	NM_145610	Ppan	Mus musculus peter pan homolog (Drosophila) (Ppan), mRNA.	-3.2471	1.1378
6040452	NM_013705.1	Zfp30	Mus musculus zinc finger protein 30 (Zfp30), mRNA.	-3.2461	1.1217
5690603	NM_144893.1	Slc35c2	Mus musculus solute carrier family 35, member C2 (Slc35c2), mRNA.	-3.2451	1.1388
6940025	NM_021513.1	Thap11	Mus musculus THAP domain containing 11 (Thap11), mRNA.	-3.2443	1.1313
1580097	XM_133622.3	Hbxap	Mus musculus hypothetical protein Hbxap (Hbxap), mRNA.	-3.2399	1.161
2650315	NM_173735.2	2310044G17Rik	Mus musculus RIKEN cDNA 2310044G17 gene (2310044G17Rik), mRNA.	-3.2385	1.1626
6290047	NM_054044.1	Gpr124	Mus musculus G protein-coupled receptor 124 (Gpr124), mRNA.	-3.237	1.1584
4920014	NM_172586.2	Zfp322a	Mus musculus zinc finger protein 322a (Zfp322a), mRNA.	-3.2363	1.1359
4070497	NM_025891.2	Smarcd3	Mus musculus SWI/SNF related, matrix associated, actin dependent regulator of chromatin, subfamily d, member 3 (Smarcd3), mRNA.	-3.2361	1.1405
5270408	NM_145353.1	D17Wsu94e	Mus musculus DNA segment, Chr 17, Wayne State University 94, expressed (D17Wsu94e), mRNA.	-3.2311	1.1418
5420358	NM_008689.1	Nfkb1	Mus musculus nuclear factor of kappa light chain gene enhancer in B-cells 1, p105 (Nfkb1), mRNA.	-3.2284	1.143
7050301	NM_172574.1	E030024M05Rik	Mus musculus RIKEN cDNA E030024M05 gene (E030024M05Rik), mRNA.	-3.2271	1.1342
3780494	NM_172338.1	4732437J24Rik	Mus musculus RIKEN cDNA 4732437J24 gene (4732437J24Rik), mRNA.	-3.2233	1.144
1980487	NM_024182.2	Riok3	Mus musculus RIO kinase 3 (yeast) (Riok3), mRNA.	-3.221	1.1574
4120358	NM_029578	2610025M23Rik	Mus musculus RIKEN cDNA 2610025M23 gene (2610025M23Rik), mRNA.	-3.2193	1.1427
2850152	NM_007380.1	Abi1	Mus musculus abl-interactor 1 (Abi1), mRNA.	-3.2174	1.1329
6100129	NM_145512.2	2010005O13Rik	Mus musculus RIKEN cDNA 2010005O13 gene (2010005O13Rik), mRNA.	-3.2171	1.1536
3520100	NM_010364.1	Gtf2h4	Mus musculus general transcription factor II H, polypeptide 4 (Gtf2h4), mRNA.	-3.217	1.1439
2510092	NM_053104.3	Rbm9	Mus musculus RNA binding motif protein 9 (Rbm9), mRNA.	-3.2165	1.1323
380364	NM_007743.1	Col1a2	Mus musculus procollagen, type I, alpha 2 (Col1a2), mRNA.	-3.2132	1.1487
2450358	NM_021518.2	Rab2	Mus musculus RAB2, member RAS oncogene family (Rab2), mRNA.	-3.2124	1.1488
2970059	NM_027352.2	Gorasp2	Mus musculus golgi reassembly stacking protein 2 (Gorasp2), mRNA.	-3.2116	1.1513
2320082	NM_027196	Pold4	Mus musculus polymerase (DNA-directed), delta 4 (Pold4), mRNA.	-3.2101	1.1362
5890037	NM_173015.1	5033413H12Rik	Mus musculus RIKEN cDNA 5033413H12 gene (5033413H12Rik), mRNA.	-3.1938	1.1641
2360324	NM_177470.2	Acaa2	Mus musculus acetyl-Coenzyme A acyltransferase 2 (mitochondrial 3-oxoacyl-Coenzyme A thiolase) (Acaa2), mRNA.	-3.1852	1.1576
1190402	NM_026619.1	1700020F09Rik	Mus musculus RIKEN cDNA 1700020F09 gene (1700020F09Rik), mRNA.	-3.1815	1.1272
4010647	NM_007829.1	Daxx	Mus musculus Fas death domain-associated protein (Daxx), mRNA.	-3.1803	1.1589
1240685	NM_021446	0610007P14Rik		-3.1801	1.1411
5130079	NM_024432.2	Ubxd1	Mus musculus UBX domain containing 1 (Ubxd1), mRNA.	-3.178	1.1353
1740102	NM_007408.2	Adfp	Mus musculus adipose differentiation related protein (Adfp), mRNA.	-3.1758	1.1699
6510601	NM_153573.1	Fkbp14		-3.1746	1.1398
150113	NM_198725.1	Egfl7	Mus musculus EGF-like domain 7 (Egfl7), transcript variant c, mRNA.	-3.1736	1.1234
4200592	NM_010754.2	Smad2		-3.1728	1.1344
460736	NM_010890.2	Nedd4	Mus musculus neural precursor cell expressed, developmentally down-regulted gene 4 (Nedd4), mRNA.	-3.171	1.1328
430242	NM_173752.1	1110067D22Rik	Mus musculus RIKEN cDNA 1110067D22 gene (1110067D22Rik), mRNA.	-3.1683	1.1497
1340040	NM_010884.1	Ndrg1		-3.1671	1.1689
2650347	XM_134902.4	AI115600	Mus musculus expressed sequence AI115600 (AI115600), mRNA.	-3.1649	1.1703
1570487	NM_024459.2	Ppp3r1	Mus musculus protein phosphatase 3, regulatory subunit B, alpha isoform (calcineurin B, type I) (Ppp3r1), mRNA.	-3.1648	1.1327
450301	NM_178055.2	Dnajb10	Mus musculus DnaJ (Hsp40) homolog, subfamily B, member 10 (Dnajb10), mRNA.	-3.1617	1.1624
3610154	NM_022022.1	Ube4b	Mus musculus ubiquitination factor E4B, UFD2 homolog (S. cerevisiae) (Ube4b), mRNA.	-3.1593	1.1832
2650170	NM_023517.1	Tnfsf13	Mus musculus tumor necrosis factor (ligand) superfamily, member 13 (Tnfsf13), mRNA.	-3.1557	1.1377
3190167	NM_019390.1	Lmna	Mus musculus lamin A (Lmna), mRNA.	-3.1544	1.1749
5550563	NM_007707.2	Socs3	Mus musculus suppressor of cytokine signaling 3 (Socs3), mRNA.	-3.1532	1.144
60601	NM_028500.1	Calr3	Mus musculus calreticulin 3 (Calr3), mRNA.	-3.1444	1.1744
730102	NM_011973.1	Rage	Mus musculus renal tumor antigen (Rage), mRNA.	-3.1429	1.1664
6860128	NM_008872	Plat	Mus musculus plasminogen activator, tissue (Plat), mRNA.	-3.1426	1.1303
5270079	NM_172448.1	4732452J19Rik	Mus musculus RIKEN cDNA 4732452J19 gene (4732452J19Rik), mRNA.	-3.1302	1.1618
2760450	NM_172875.1	4933429I20Rik	Mus musculus RIKEN cDNA 4933429I20 gene (4933429I20Rik), mRNA.	-3.1292	1.1858
5420142	NM_010449.1	Hoxa1	Mus musculus homeo box A1 (Hoxa1), mRNA.	-3.1286	1.158
940348	NM_007668.2	Cdk5	Mus musculus cyclin-dependent kinase 5 (Cdk5), mRNA.	-3.1246	1.1455
770711	NM_133804.1	Hspa5bp1	Mus musculus heat shock 70kDa protein 5 binding protein 1 (Hspa5bp1), mRNA.	-3.1197	1.1469
4670184	NM_172297.1	Ccdc9	Mus musculus coiled-coil domain containing 9 (Ccdc9), mRNA.	-3.1171	1.1531
1580338	NM_024233.2	Smfn	Mus musculus small fragment nuclease (Smfn), mRNA.	-3.1155	1.1295
5340242	NM_138721.1	Lsm10	Mus musculus U7 snRNP-specific Sm-like protein LSM10 (Lsm10), mRNA.	-3.115	1.1844
1230270	NM_027242.1	2010007H12Rik	Mus musculus RIKEN cDNA 2010007H12 gene (2010007H12Rik), mRNA.	-3.1148	1.1339
5390167	NM_024432.2	Ubxd1	Mus musculus UBX domain containing 1 (Ubxd1), mRNA.	-3.1133	1.1385
2630026	NM_019962.2	Kif21b	Mus musculus kinesin family member 21B (Kif21b), mRNA.	-3.1117	1.139
380315	NM_175168.2	Ptk7	Mus musculus PTK7 protein tyrosine kinase 7 (Ptk7), mRNA.	-3.1113	1.1611
1570324	NM_025861.1	2310009N05Rik	Mus musculus RIKEN cDNA 2310009N05 gene (2310009N05Rik), mRNA.	-3.1064	1.1828
2470736	NM_198004.1	5133401N09Rik	Mus musculus RIKEN cDNA 5133401N09 gene (5133401N09Rik), mRNA.	-3.1031	1.1645
110347	NM_013659.1	Sema4b	Mus musculus sema domain, immunoglobulin domain (Ig), transmembrane domain (TM) and short cytoplasmic domain, (semaphorin) 4B (Sema4b), mRNA.	-3.0998	1.1473
7000292	NM_172472.1	Tcfe3	Mus musculus transcription factor E3 (Tcfe3), mRNA.	-3.0984	1.1455
4480551	NM_016765	Ddah2	Mus musculus dimethylarginine dimethylaminohydrolase 2 (Ddah2), mRNA.	-3.0909	1.1579
1740408	NM_023141.1	Tor3a	Mus musculus torsin family 3, member A (Tor3a), mRNA.	-3.0885	1.1487
2760008	NM_175334.2	Maml1	Mus musculus mastermind like 1 (Drosophila) (Maml1), mRNA.	-3.0876	1.1383
1050373	NM_009673.1	Anxa5	Mus musculus annexin A5 (Anxa5), mRNA.	-3.085	1.1575
1580672	NM_134090.1	Kdelr3	Mus musculus KDEL (Lys-Asp-Glu-Leu) endoplasmic reticulum protein retention receptor 3 (Kdelr3), mRNA.	-3.0844	1.2065
3120594	NM_130864.2	Acaa1	Mus musculus acetyl-Coenzyme A acyltransferase 1 (Acaa1), mRNA.	-3.0842	1.1725
5860133	NM_198103.1	Exoc8		-3.0827	1.1836
4280309	NM_007910.1	Efna4	Mus musculus ephrin A4 (Efna4), mRNA.	-3.0826	1.129
5860114	XM_358756.1	5730409G15Rik	Mus musculus RIKEN cDNA 5730409G15 gene (5730409G15Rik), mRNA.	-3.082	1.1573
5130148	NM_007671.2	Cdkn2c	Mus musculus cyclin-dependent kinase inhibitor 2C (p18, inhibits CDK4) (Cdkn2c), mRNA.	-3.0818	1.1497
1400286	NM_175096.2	D5Ertd593e	Mus musculus DNA segment, Chr 5, ERATO Doi 593, expressed (D5Ertd593e), mRNA.	-3.0763	1.1613
2030484	NM_019676.1	Plcd1		-3.0749	1.1306
1500288	NM_008338.2	Ifngr2	Mus musculus interferon gamma receptor 2 (Ifngr2), mRNA.	-3.0747	1.1463
6420162	NM_009582.2	Map3k12	Mus musculus mitogen activated protein kinase kinase kinase 12 (Map3k12), mRNA.	-3.0717	1.1592
4050441	NM_026129.2	Erp29	Mus musculus endoplasmic reticulum protein 29 (Erp29), mRNA.	-3.0688	1.1757
5910368	NM_019870.1	Ard1	Mus musculus N-acetyltransferase ARD1 homolog (S. cerevisiae) (Ard1), mRNA.	-3.0687	1.1725
6400184	NM_133697.1	1110003E01Rik	Mus musculus RIKEN cDNA 1110003E01 gene (1110003E01Rik), mRNA.	-3.0675	1.1549
1230100	NM_031201.1	Tsta3	Mus musculus tissue specific transplantation antigen P35B (Tsta3), mRNA.	-3.0607	1.1836
3840463	NM_024287.2	Rab6	Mus musculus RAB6, member RAS oncogene family (Rab6), mRNA.	-3.0597	1.1965
2030092	NM_145583.1	Frag1	Mus musculus FGF receptor activating protein 1 (Frag1), mRNA.	-3.0592	1.1968
4560195	NM_020569.1	Park7	Mus musculus Parkinson disease (autosomal recessive, early onset) 7 (Park7), mRNA.	-3.0535	1.1945
6840670	NM_175643.1	Adamts2	Mus musculus a disintegrin-like and metalloprotease (reprolysin type) with thrombospondin type 1 motif, 2 (Adamts2), mRNA.	-3.0525	1.1786
4200048	NM_053141.2	Pcdhb16	Mus musculus protocadherin beta 16 (Pcdhb16), mRNA.	-3.0502	1.1863
2680471	NM_019491.4	Rala	Mus musculus v-ral simian leukemia viral oncogene homolog A (ras related) (Rala), mRNA.	-3.05	1.1601
4920670	NM_030168.2	4921505C17Rik	Mus musculus RIKEN cDNA 4921505C17 gene (4921505C17Rik), mRNA.	-3.044	1.1886
4850086	NM_011190.2	Psme2	Mus musculus proteasome (prosome, macropain) 28 subunit, beta (Psme2), mRNA.	-3.0421	1.1405
3170037	NM_026791.1	Fbxw9		-3.0407	1.1611
580524	NM_178694.3	C230075L19Rik	Mus musculus RIKEN cDNA C230075L19 gene (C230075L19Rik), mRNA.	-3.0405	1.1804
2810142	NM_172393.1	Aim1	Mus musculus absent in melanoma 1 (Aim1), mRNA.	-3.0392	1.1715
3390736	NM_008667.2	Nab1	Mus musculus Ngfi-A binding protein 1 (Nab1), mRNA.	-3.0357	1.1642
1580239	NM_008728.1	Npr3	Mus musculus natriuretic peptide receptor 3 (Npr3), mRNA.	-3.0348	1.1704
7100605	NM_172664.2	Tlk1	Mus musculus tousled-like kinase 1 (Tlk1), mRNA.	-3.0309	1.1869
2650541	NM_021304.2	Abhd1	Mus musculus abhydrolase domain containing 1 (Abhd1), mRNA.	-3.03	1.2183
1980041	NM_145534.1	Btbd3	Mus musculus BTB (POZ) domain containing 3 (Btbd3), mRNA.	-3.0297	1.1699
4780180	NM_009610.1	Actg2	Mus musculus actin, gamma 2, smooth muscle, enteric (Actg2), mRNA.	-3.0289	1.1722
5130520	NM_026849	1110061O04Rik	Mus musculus RIKEN cDNA 1110061O04 gene (1110061O04Rik), mRNA.	-3.0273	1.2175
5340746	NM_130450.1	Elovl6	Mus musculus ELOVL family member 6, elongation of long chain fatty acids (yeast) (Elovl6), mRNA.	-3.0262	1.1637
380520	NM_010941.3	Nsdhl	Mus musculus NAD(P) dependent steroid dehydrogenase-like (Nsdhl), mRNA.	-3.0262	1.1692
5570131	NM_008202.1	Slc39a7	Mus musculus solute carrier family 39 (zinc transporter), member 7 (Slc39a7), mRNA.	-3.0262	1.2053
110692	NM_009775.2	Bzrp	Mus musculus benzodiazepine receptor, peripheral (Bzrp), mRNA.	-3.0253	1.1875
5090577	NM_178065.3	1110018G07Rik	Mus musculus RIKEN cDNA 1110018G07 gene (1110018G07Rik), mRNA.	-3.0251	1.1714
2760750	NM_019581.2	Gtpbp2	Mus musculus GTP binding protein 2 (Gtpbp2), mRNA.	-3.0249	1.1784
1770008	NM_021326.1	Rbak	Mus musculus RB-associated KRAB repressor (Rbak), mRNA.	-3.0237	1.2123
1410390	NM_025888.2	2410004N11Rik	Mus musculus RIKEN cDNA 2410004N11 gene (2410004N11Rik), mRNA.	-3.0219	1.1729
6100301	NM_178027.3	2310075A12Rik		-3.0215	1.1925
6940139	NM_029601.1	1700019E19Rik	Mus musculus RIKEN cDNA 1700019E19 gene (1700019E19Rik), mRNA.	-3.0206	1.1702
2510156	NM_198096.1	Centd2	Mus musculus centaurin, delta 2 (Centd2), transcript variant 2, mRNA.	-3.0195	1.1925
3170093	NM_015783.1	G1p2	Mus musculus interferon, alpha-inducible protein (G1p2), mRNA.	-3.0185	1.1854
1770750	NM_020583.4	Isg20	Mus musculus interferon-stimulated protein (Isg20), mRNA.	-3.0162	1.2148
3830195	XM_149921.3	Wtip		-3.0159	1.1689
6550279	NM_027219.1	Cdc42ep1	Mus musculus CDC42 effector protein (Rho GTPase binding) 1 (Cdc42ep1), mRNA.	-3.0146	1.1793
1770047	NM_010104.2	Edn1	Mus musculus endothelin 1 (Edn1), mRNA.	-3.012	1.1763
3780195	NM_026866	Disp1	Mus musculus dispatched homolog 1 (Drosophila) (Disp1), mRNA.	-3.0118	1.2035
1090102	NM_025830.3	1300010O06Rik		-3.0116	1.1893
6290711	NM_010811.1	Ndst2	Mus musculus N-deacetylase/N-sulfotransferase (heparan glucosaminyl) 2 (Ndst2), mRNA.	-3.0115	1.1683
3140402	NM_007585.2	Anxa2	Mus musculus annexin A2 (Anxa2), mRNA.	-3.0035	1.181
3360309	NM_026383.1	Pnrc2	Mus musculus proline-rich nuclear receptor coactivator 2 (Pnrc2), mRNA.	-3.002	1.1777
2850408	NM_020282.2	Nqo2	Mus musculus NAD(P)H dehydrogenase, quinone 2 (Nqo2), mRNA.	-3.0018	1.1469
5270537	NM_146094.1	Fads1	Mus musculus fatty acid desaturase 1 (Fads1), mRNA.	-3.0002	1.1543
6400519	NM_016876.2	Eif3s4	Mus musculus eukaryotic translation initiation factor 3, subunit 4 (delta) (Eif3s4), mRNA.	-2.9972	1.1978
60563	NM_010860	Myl6	Mus musculus myosin, light polypeptide 6, alkali, smooth muscle and non-muscle (Myl6), mRNA.	-2.9927	1.1638
7050647	NM_025515.1	2310015N07Rik	Mus musculus RIKEN cDNA 2310015N07 gene (2310015N07Rik), mRNA.	-2.9926	1.2006
3130465	NM_181315.2	Car5b	Mus musculus carbonic anhydrase 5b, mitochondrial (Car5b), mRNA.	-2.9926	1.215
2450725	XM_134644.2	2410001E19Rik	Mus musculus RIKEN cDNA 2410001E19 gene (2410001E19Rik), mRNA.	-2.99	1.1816
2570184	NM_025363.2	1110001J03Rik	Mus musculus RIKEN cDNA 1110001J03 gene (1110001J03Rik), mRNA.	-2.9876	1.1985
6590692	XM_149933.2	BC058674		-2.9846	1.1801
5420398	XM_284439.2	Chd9		-2.9843	1.1797
460524	NM_007631.1	Ccnd1	Mus musculus cyclin D1 (Ccnd1), mRNA.	-2.9837	1.1939
630176	NM_181315.2	Car5b	Mus musculus carbonic anhydrase 5b, mitochondrial (Car5b), mRNA.	-2.9834	1.1688
4210427	NM_054082.1	Mta3	Mus musculus metastasis associated 3 (Mta3), mRNA.	-2.9833	1.2129
3290440	NM_145940.1	D11Ertd498e	Mus musculus DNA segment, Chr 11, ERATO Doi 498, expressed (D11Ertd498e), mRNA.	-2.9826	1.1841
1580377	NM_053109.1	Ocil	Mus musculus osteoclast inhibitory lectin (Ocil), mRNA.	-2.9812	1.1942
160475	XM_129604.2	Iqwd1		-2.9798	1.1996
1500070	NM_148938.2	Slc1a3	Mus musculus solute carrier family 1 (glial high affinity glutamate transporter), member 3 (Slc1a3), mRNA.	-2.9755	1.1866
6590390	NM_026172.3	Decr1	Mus musculus 2,4-dienoyl CoA reductase 1, mitochondrial (Decr1), mRNA.	-2.9749	1.2027
2810037	XM_283179.2	4930420O11Rik	Mus musculus RIKEN cDNA 4930420O11 gene (4930420O11Rik), mRNA.	-2.9716	1.2119
2030170	NM_027409	Mospd1	Mus musculus motile sperm domain containing 1 (Mospd1), mRNA.	-2.9704	1.2055
2900433	NM_021539.3	Wsb2	Mus musculus WD repeat and SOCS box-containing 2 (Wsb2), mRNA.	-2.9697	1.1656
1690040	NM_008027.1	Flot1	Mus musculus flotillin 1 (Flot1), mRNA.	-2.9644	1.2215
6510524	NM_145133.2	T2bp	Mus musculus Traf2 binding protein (T2bp), mRNA.	-2.9633	1.1904
1660021	NM_138587.3	D6Wsu176e	Mus musculus DNA segment, Chr 6, Wayne State University 176, expressed (D6Wsu176e), mRNA.	-2.9628	1.1726
870184	NM_194054.1	Rtn4	Mus musculus reticulon 4 (Rtn4), transcript variant 5, mRNA.	-2.9627	1.2105
2360524	NM_025638.1	2610020H15Rik	Mus musculus RIKEN cDNA 2610020H15 gene (2610020H15Rik), mRNA.	-2.9626	1.1891
2190022	NM_133807.1	AA959742	Mus musculus expressed sequence AA959742 (AA959742), mRNA.	-2.9602	1.1918
1580301	NM_027353.2	Cd2bp2	Mus musculus CD2 antigen (cytoplasmic tail) binding protein 2 (Cd2bp2), mRNA.	-2.9602	1.2003
130176	NM_133791.3	D8Ertd594e	Mus musculus DNA segment, Chr 8, ERATO Doi 594, expressed (D8Ertd594e), mRNA.	-2.96	1.21
2370286	NM_016917.1	Slc40a1	Mus musculus solute carrier family 40 (iron-regulated transporter), member 1 (Slc40a1), mRNA.	-2.9591	1.1737
870259	NM_008515.1	Lrrfip1	Mus musculus leucine rich repeat (in FLII) interacting protein 1 (Lrrfip1), mRNA.	-2.9574	1.1847
2340050	XM_283973.2	BC057079		-2.9562	1.1821
130593	NM_198247.1	Sertad4	Mus musculus SERTA domain containing 4 (Sertad4), mRNA.	-2.955	1.2129
2900538	NM_008268.1	Hoxb5	Mus musculus homeo box B5 (Hoxb5), mRNA.	-2.9543	1.204
4070377	NM_017373.2	Nfil3	Mus musculus nuclear factor, interleukin 3, regulated (Nfil3), mRNA.	-2.9534	1.174
4850735	NM_145439.1	Tmc6	Mus musculus transmembrane channel-like gene family 6 (Tmc6), mRNA.	-2.9531	1.2379
4670215	NM_009877.1	Cdkn2a	Mus musculus cyclin-dependent kinase inhibitor 2A (Cdkn2a), mRNA.	-2.9503	1.205
2350092	NM_025946.2	2010100O12Rik	Mus musculus RIKEN cDNA 2010100O12 gene (2010100O12Rik), mRNA.	-2.947	1.1882
6770064	NM_028636.1	Man2c1	Mus musculus mannosidase, alpha, class 2C, member 1 (Man2c1), mRNA.	-2.9424	1.2202
1940538	NM_029682.2	1700095N21Rik	Mus musculus RIKEN cDNA 1700095N21 gene (1700095N21Rik), mRNA.	-2.9396	1.1981
2850711	NM_025997.1	2610204K14Rik	Mus musculus RIKEN cDNA 2610204K14 gene (2610204K14Rik), mRNA.	-2.9356	1.268
4210136	NM_008778.1	Pak3	Mus musculus p21 (CDKN1A)-activated kinase 3 (Pak3), mRNA.	-2.9308	1.2263
4060056	NM_177068.3	Olfml2b		-2.9274	1.2062
1940180	NM_024217.2	Cklfsf3	Mus musculus chemokine-like factor super family 3 (Cklfsf3), mRNA.	-2.9257	1.2441
430019	XM_147329.1	2810428I15Rik	Mus musculus RIKEN cDNA 2810428I15 gene (2810428I15Rik), mRNA.	-2.9248	1.2298
4200133	NM_019971.2	Pdgfc	Mus musculus platelet-derived growth factor, C polypeptide (Pdgfc), mRNA.	-2.9217	1.2348
130014	NM_153098.2	Cd109	Mus musculus CD109 antigen (Cd109), mRNA.	-2.9185	1.2268
4540093	NM_029836.1	DXBwg1396e	Mus musculus DNA segment, Chr X, Brigham & Womens Genetics 1396 expressed (DXBwg1396e), mRNA.	-2.9177	1.2275
6760725	NM_026318.1	2310003F16Rik	Mus musculus RIKEN cDNA 2310003F16 gene (2310003F16Rik), mRNA.	-2.9161	1.1884
4010280	NM_134003.1	AI790326	Mus musculus expressed sequence AI790326 (AI790326), mRNA.	-2.9127	1.2006
580121	NM_011764.2	Zfp90	Mus musculus zinc finger protein 90 (Zfp90), mRNA.	-2.9108	1.2538
840056	NM_028534.1	Smap1	Mus musculus stromal membrane-associated protein 1 (Smap1), mRNA.	-2.9101	1.2055
6130397	NM_022327.3	Ralb	Mus musculus v-ral simian leukemia viral oncogene homolog B (ras related) (Ralb), mRNA.	-2.9084	1.3022
2810161	NM_023670.2	Igf2bp3	Mus musculus insulin-like growth factor 2, binding protein 3 (Igf2bp3), mRNA.	-2.9069	1.2007
2230433	NM_007725.1	Cnn2	Mus musculus calponin 2 (Cnn2), mRNA.	-2.9049	1.2341
5340739	NM_023162.3	Znrd1	Mus musculus zinc ribbon domain containing, 1 (Znrd1), mRNA.	-2.9042	1.1817
3390288	NM_007590.2	Calm3	Mus musculus calmodulin 3 (Calm3), mRNA.	-2.8976	1.1911
6290463	NM_010386	H2-DMa	Mus musculus histocompatibility 2, class II, locus DMa (H2-DMa), mRNA.	-2.8938	1.2334
4070014	NM_028812.1	Gtf2e1	Mus musculus general transcription factor II E, polypeptide 1 (alpha subunit) (Gtf2e1), mRNA.	-2.8932	1.1887
1450577	NM_025286.1	Slc31a2	Mus musculus solute carrier family 31, member 2 (Slc31a2), mRNA.	-2.8929	1.1884
1740435	NM_177767.3	4930415J21Rik	Mus musculus RIKEN cDNA 4930415J21 gene (4930415J21Rik), mRNA.	-2.8892	1.2248
4560152	NM_013928.2	Schip1	Mus musculus schwannomin interacting protein 1 (Schip1), mRNA.	-2.889	1.1951
4810372	XM_283545.1	Pacs1	Mus musculus phosphofurin acidic cluster sorting protein 1 (Pacs1), mRNA.	-2.8888	1.1826
6290088	NM_053104.3	Rbm9	Mus musculus RNA binding motif protein 9 (Rbm9), mRNA.	-2.8883	1.2239
4670707	NM_025730.1	4921513O20Rik	Mus musculus RIKEN cDNA 4921513O20 gene (4921513O20Rik), mRNA.	-2.8823	1.2316
4670390	NM_008861.2	Pkd2	Mus musculus polycystic kidney disease 2 (Pkd2), mRNA.	-2.882	1.2634
4760138	NM_019422	Elovl1	Mus musculus elongation of very long chain fatty acids (FEN1/Elo2, SUR4/Elo3, yeast)-like 1 (Elovl1), mRNA.	-2.8754	1.2489
510102	NM_011604.2	Tlr6	Mus musculus toll-like receptor 6 (Tlr6), mRNA.	-2.8728	1.3004
2350193	NM_026116.2	Bbs2	Mus musculus Bardet-Biedl syndrome 2 homolog (human) (Bbs2), mRNA.	-2.8724	1.2056
5690288	NM_144899.2	Tsrc1	Mus musculus thrombospondin repeat containing 1 (Tsrc1), mRNA.	-2.8717	1.2073
3120397	NM_017376.2	Tef	Mus musculus thyrotroph embryonic factor (Tef), transcript variant 2, mRNA.	-2.8699	1.2083
1990451	NM_011571.2	Tesk1	Mus musculus testis specific protein kinase 1 (Tesk1), mRNA.	-2.8631	1.2258
6420458	NM_009419	Tpst2	Mus musculus protein-tyrosine sulfotransferase 2 (Tpst2), mRNA.	-2.8619	1.2877
6100112	NM_207202.1	DXImx50e	Mus musculus DNA segment, Chr X, Immunex 50, expressed (DXImx50e), mRNA.	-2.8587	1.2869
4670195	NM_013670.2	Snrpn	Mus musculus small nuclear ribonucleoprotein N (Snrpn), mRNA.	-2.8587	1.2281
6590400	NM_008761.2	Fxyd5	Mus musculus FXYD domain-containing ion transport regulator 5 (Fxyd5), mRNA.	-2.8551	1.2565
5290593	NM_008664	Myom2	Mus musculus myomesin 2 (Myom2), mRNA.	-2.8546	1.2093
3290711	NM_026454.2	2510010F15Rik	Mus musculus RIKEN cDNA 2510010F15 gene (2510010F15Rik), mRNA.	-2.8527	1.2496
4760372	NM_173401.1	Fbxo44		-2.8526	1.2425
4730193	NM_173371.2	H6pd	Mus musculus hexose-6-phosphate dehydrogenase (glucose 1-dehydrogenase) (H6pd), mRNA.	-2.8453	1.2639
4570397	NM_011779.2	Coro1c	Mus musculus coronin, actin binding protein 1C (Coro1c), mRNA.	-2.8432	1.256
520170	NM_025826.1	Acadsb	Mus musculus acyl-Coenzyme A dehydrogenase, short/branched chain (Acadsb), mRNA.	-2.8407	1.2418
6380519	NM_011567.1	Tead4	Mus musculus TEA domain family member 4 (Tead4), mRNA.	-2.8395	1.221
2680725	NM_133803.1	Dpp3	Mus musculus dipeptidylpeptidase 3 (Dpp3), mRNA.	-2.8374	1.2342
5130605	NM_172270.1	3632413B07Rik	Mus musculus RIKEN cDNA 3632413B07 gene (3632413B07Rik), mRNA.	-2.8355	1.2739
1400537	NM_172739.1	6430596G11Rik	Mus musculus RIKEN cDNA 6430596G11 gene (6430596G11Rik), mRNA.	-2.8255	1.2945
6110605	NM_010738.2	Ly6a	Mus musculus lymphocyte antigen 6 complex, locus A (Ly6a), mRNA.	-2.8233	1.213
1240131	NM_007496.1	Atbf1	Mus musculus AT motif binding factor 1 (Atbf1), mRNA.	-2.8232	1.2677
3840537	NM_024289	Osbpl5	Mus musculus oxysterol binding protein-like 5 (Osbpl5), mRNA.	-2.8186	1.257
3850685	NM_016858.1	Rab33b	Mus musculus RAB33B, member of RAS oncogene family (Rab33b), mRNA.	-2.8122	1.248
6110286	NM_178726.1	Ppm1l	Mus musculus protein phosphatase 1 (formerly 2C)-like (Ppm1l), mRNA.	-2.8077	1.2461
4210014	NM_023066.1	Asph	Mus musculus aspartate-beta-hydroxylase (Asph), mRNA.	-2.8068	1.3346
6770427	NM_009944.2	Cox7a1	Mus musculus cytochrome c oxidase, subunit VIIa 1 (Cox7a1), mRNA.	-2.8059	1.289
6770156	NM_078484	Slc35a2	Mus musculus solute carrier family 35 (UDP-galactose transporter), member 2 (Slc35a2), mRNA.	-2.8047	1.2544
4570711	NM_178612.2	2610019P18Rik	Mus musculus RIKEN cDNA 2610019P18 gene (2610019P18Rik), mRNA.	-2.8044	1.3296
5900551	NM_027423.1	Polr3b		-2.8043	1.2974
130048	NM_019752.2	Prss25	Mus musculus protease, serine, 25 (Prss25), mRNA.	-2.8041	1.2685
610131	NM_011893	Sh3bp2	Mus musculus SH3-domain binding protein 2 (Sh3bp2), mRNA.	-2.799	1.2901
5900242	XM_148568.1	Ube2l3	Mus musculus ubiquitin-conjugating enzyme E2L 3 (Ube2l3), mRNA.	-2.7988	1.2746
1190075	NM_054099.2	1110038F14Rik	Mus musculus RIKEN cDNA 1110038F14 gene (1110038F14Rik), mRNA.	-2.7936	1.281
430452	NM_145614.2	Dlat	Mus musculus dihydrolipoamide S-acetyltransferase (E2 component of pyruvate dehydrogenase complex) (Dlat), mRNA.	-2.7895	1.2725
5900204	NM_177344	C730025P13Rik	Mus musculus RIKEN cDNA C730025P13 gene (C730025P13Rik), mRNA.	-2.7795	1.3116
5390619	XM_132597.3	Smarcad1	Mus musculus SWI/SNF-related, matrix-associated actin-dependent regulator of chromatin, subfamily a, containing DEAD/H box 1` (Smarcad1), mRNA.	-2.7779	1.2659
3140707	NM_026662.2	Prps2	Mus musculus phosphoribosyl pyrophosphate synthetase 2 (Prps2), mRNA.	-2.7754	1.3
6770152	NM_021604.2	Agrn	Mus musculus agrin (Agrn), mRNA.	-2.7713	1.2571
1450138	NM_013755.1	Gyg1	Mus musculus glycogenin 1 (Gyg1), mRNA.	-2.7656	1.3109
3440537	NM_133897.1	E430036I04Rik	Mus musculus RIKEN cDNA E430036I04 gene (E430036I04Rik), mRNA.	-2.7639	1.275
580600	NM_198024.1	C130037N17Rik	Mus musculus RIKEN cDNA C130037N17 gene (C130037N17Rik), mRNA.	-2.7624	1.2992
2470400	NM_172555.1	Papolg		-2.7594	1.2917
2120239	NM_010705.1	Lgals3	Mus musculus lectin, galactose binding, soluble 3 (Lgals3), mRNA.	-2.7588	1.2734
2360576	NM_153091.2	St7l	Mus musculus suppression of tumorigenicity 7-like (St7l), mRNA.	-2.7578	1.2845
3440563	NM_133821.1	Plekhe1	Mus musculus pleckstrin homology domain containing, family E (with leucine rich repeats) member 1 (Plekhe1), mRNA.	-2.7471	1.3153
5720332	NM_023132.1	Renbp	Mus musculus renin binding protein (Renbp), mRNA.	-2.7438	1.356
2360040	NM_025539.1	Nudt2	Mus musculus nudix (nucleoside diphosphate linked moiety X)-type motif 2 (Nudt2), mRNA.	-2.743	1.2995
6180717	NM_018822.2	Sgsh	Mus musculus N-sulfoglucosamine sulfohydrolase (sulfamidase) (Sgsh), mRNA.	-2.7368	1.2655
4060369	NM_147034.1	Olfr713	Mus musculus olfactory receptor 713 (Olfr713), mRNA.	-2.7359	1.3067
6510068	NM_053169.1	Trim16	Mus musculus tripartite motif protein 16 (Trim16), mRNA.	-2.7342	1.2779
7100204	NM_008634.1	Mtap1b	Mus musculus microtubule-associated protein 1 B (Mtap1b), mRNA.	-2.7331	1.3236
4050402	NM_153150.1	Slc25a1	Mus musculus solute carrier family 25 (mitochondrial carrier; citrate transporter), member 1 (Slc25a1), mRNA.	-2.7311	1.2996
1230110	NM_010193.3	Fem1b	Mus musculus feminization 1 homolog b (C. elegans) (Fem1b), mRNA.	-2.7257	1.231
4230053	NM_017464.2	Nedd9	Mus musculus neural precursor cell expressed, developmentally down-regulated gene 9 (Nedd9), mRNA.	-2.7236	1.278
3130215	NM_018788.2	Extl3	Mus musculus exostoses (multiple)-like 3 (Extl3), mRNA.	-2.7179	1.323
940400	NM_011528.1	Taldo1	Mus musculus transaldolase 1 (Taldo1), mRNA.	-2.7176	1.3216
360546	NM_026113.2	2410016F19Rik	Mus musculus RIKEN cDNA 2410016F19 gene (2410016F19Rik), mRNA.	-2.7128	1.3199
2260440	NM_145503.1	Lzts2	Mus musculus leucine zipper, putative tumor suppressor 2 (Lzts2), mRNA.	-2.7073	1.3104
7040075	NM_027988.1	Noxo1	Mus musculus NADPH oxidase organizer 1 (Noxo1), mRNA.	-2.7012	1.3252
2940632	NM_144543.1	Thy28	Mus musculus thymocyte protein thy28 (Thy28), mRNA.	-2.6998	1.3283
2030091	NM_012021.1	Prdx5	Mus musculus peroxiredoxin 5 (Prdx5), mRNA.	-2.6923	1.3424
1980204	NM_133952.1	AW538196	Mus musculus expressed sequence AW538196 (AW538196), mRNA.	-2.6897	1.2921
6860253	NM_007413.2	Adora2b	Mus musculus adenosine A2b receptor (Adora2b), mRNA.	-2.6874	1.3146
1690017	NM_013559.1	Hsp105	Mus musculus heat shock protein 105 (Hsp105), mRNA.	-2.6871	1.3426
6450592	NM_134032.1	Hoxb2	Mus musculus homeo box B2 (Hoxb2), mRNA.	-2.6854	1.3184
4780176	NM_178162.2	Hrbl	Mus musculus HIV-1 Rev binding protein-like (Hrbl), mRNA.	-2.6849	1.2968
3290685	NM_172745.1	Tufm		-2.6849	1.333
4610086	NM_139063.1	Muted	Mus musculus muted (Muted), mRNA.	-2.6829	1.3393
1190497	NM_001033144.1	1190007F08Rik	Mus musculus RIKEN cDNA 1190007F08 gene (1190007F08Rik), mRNA. XM_921339 XM_921348 XM_921353	-2.6818	1.3232
2680670	NM_177752.2	6820428D13	Mus musculus hypothetical protein 6820428D13 (6820428D13), mRNA.	2.5762	1.2897
6200750	NM_054087.1	Slc19a2	Mus musculus solute carrier family 19 (thiamine transporter), member 2 (Slc19a2), mRNA.	2.612	1.3091
2630452	XM_127654.5		Mus musculus cDNA sequence BC037674 (BC037674), mRNA.	2.6273	1.3194
1850136	NM_028274.1	Exosc6	Mus musculus exosome component 6 (Exosc6), mRNA.	2.6323	1.2778
5890358	NM_178599.2	Commd8	Mus musculus COMM domain containing 8 (Commd8), mRNA.	2.6367	1.2834
6380711	NM_007410.2	Adh5	Mus musculus alcohol dehydrogenase 5 (class III), chi polypeptide (Adh5), mRNA.	2.6371	1.2783
2640132	NM_026412.1	D2Ertd750e	Mus musculus DNA segment, Chr 2, ERATO Doi 750, expressed (D2Ertd750e), mRNA.	2.6405	1.3147
6400204	NM_152810.1	Cdc5l	Mus musculus cell division cycle 5-like (S. pombe) (Cdc5l), mRNA.	2.6477	1.2779
2630050	NM_198033.1	AW060766	Mus musculus expressed sequence AW060766 (AW060766), mRNA.	2.6548	1.3093
6100692	NM_008413.1	Jak2	Mus musculus Janus kinase 2 (Jak2), mRNA.	2.6579	1.2788
1170563	NM_021419.1	Rnf8	Mus musculus ring finger protein 8 (Rnf8), mRNA.	2.6628	1.3267
1240333	NM_033618.1	Supt16h	Mus musculus suppressor of Ty 16 homolog (S. cerevisiae) (Supt16h), mRNA.	2.6629	1.3051
6940408	NM_016918.2	Nudt5	Mus musculus nudix (nucleoside diphosphate linked moiety X)-type motif 5 (Nudt5), mRNA.	2.6636	1.3124
2970050	NM_026095.3	Snrpd3	Mus musculus small nuclear ribonucleoprotein D3 (Snrpd3), mRNA.	2.6636	1.3094
870242	NM_027435.1	Atad2	Mus musculus ATPase family, AAA domain containing 2 (Atad2), mRNA.	2.6665	1.2523
3940019	NM_028816.2	Xpo6	Mus musculus exportin 6 (Xpo6), mRNA.	2.6718	1.262
1570026	NM_133787.1	C87860	Mus musculus expressed sequence C87860 (C87860), mRNA.	2.6759	1.2976
2970338	NM_016705.1	Kif21a	Mus musculus kinesin family member 21A (Kif21a), mRNA.	2.6804	1.2654
3520538	NM_134034.1	AW011752	Mus musculus expressed sequence AW011752 (AW011752), mRNA.	2.6818	1.3183
3990600	NM_009739.2	Bckdk	Mus musculus branched chain ketoacid dehydrogenase kinase (Bckdk), mRNA.	2.6841	1.2975
1770048	NM_174848.2	BC043118	Mus musculus cDNA sequence BC043118 (BC043118), mRNA.	2.685	1.2861
2120154	NM_010158.1	Khdrbs3	Mus musculus KH domain containing, RNA binding, signal transduction associated 3 (Khdrbs3), mRNA.	2.6858	1.2986
6100180	XM_130881.3	D3Ertd194e	Mus musculus DNA segment, Chr 3, ERATO Doi 194, expressed (D3Ertd194e), mRNA.	2.6877	1.2758
6620427	NM_178050.2	Arl6ip2	Mus musculus ADP-ribosylation factor-like 6 interacting protein 2 (Arl6ip2), mRNA.	2.6899	1.2533
2190161	NM_018785.1	Fnbp3	Mus musculus formin binding protein 3 (Fnbp3), mRNA.	2.6913	1.2681
2100164	NM_024251.2	2010301N04Rik	Mus musculus RIKEN cDNA 2010301N04 gene (2010301N04Rik), mRNA.	2.6938	1.2805
130273	NM_019937.1	Ccnl1	Mus musculus cyclin L1 (Ccnl1), mRNA.	2.6942	1.2762
6770706	NM_025292.2	Synj2bp	Mus musculus synaptojanin 2 binding protein (Synj2bp), mRNA.	2.6995	1.2831
1400717	NM_021451.1	Pmaip1	Mus musculus phorbol-12-myristate-13-acetate-induced protein 1 (Pmaip1), mRNA.	2.7071	1.2693
360601	NM_133762.2	5830426I05Rik	Mus musculus RIKEN cDNA 5830426I05 gene (5830426I05Rik), mRNA.	2.7074	1.2753
3120433	NM_007915	Ei24	Mus musculus etoposide induced 2.4 mRNA (Ei24), mRNA.	2.7089	1.2595
5080154	NM_007681.1	Cenpa	Mus musculus centromere autoantigen A (Cenpa), mRNA.	2.7115	1.2845
2230278	NM_007927.1	Emd	Mus musculus emerin (Emd), mRNA.	2.714	1.2697
4540068	XM_147219.1	Pmm2	Mus musculus phosphomannomutase 2 (Pmm2), mRNA.	2.714	1.2392
1980273	NM_177411.2	Rab5b	Mus musculus RAB5B, member RAS oncogene family (Rab5b), mRNA.	2.7148	1.2757
2680519	NM_009438	Rpl13a	Mus musculus ribosomal protein L13a (Rpl13a), mRNA.	2.7151	1.2837
4120278	NM_026269.1	1110007L15Rik	Mus musculus RIKEN cDNA 1110007L15 gene (1110007L15Rik), mRNA.	2.717	1.2505
50040	NM_011986.2	Ncdn	Mus musculus neurochondrin (Ncdn), mRNA.	2.7181	1.2568
6900687	NM_024219.1	Hsbp1	Mus musculus heat shock factor binding protein 1 (Hsbp1), mRNA.	2.72	1.2541
360273	NM_170591.1	Nupl1	Mus musculus nucleoporin like 1 (Nupl1), mRNA.	2.7222	1.2465
6370025	NM_026070.1	2900091E11Rik	Mus musculus RIKEN cDNA 2900091E11 gene (2900091E11Rik), mRNA.	2.7226	1.2584
5860592	XM_127929.3	4933421G18Rik	Mus musculus RIKEN cDNA 4933421G18 gene (4933421G18Rik), mRNA.	2.7295	1.2744
4480563	NM_053177.1	Mcoln1	Mus musculus mucolipin 1 (Mcoln1), mRNA.	2.7298	1.2717
1400113	XM_134383.4	Lphn1	Mus musculus latrophilin 1 (Lphn1), mRNA.	2.7326	1.2998
5890193	NM_177342.2	Taf5	Mus musculus TAF5 RNA polymerase II, TATA box binding protein (TBP)-associated factor (Taf5), mRNA.	2.7329	1.2759
6900451	NM_134095.2	D15Wsu75e	Mus musculus DNA segment, Chr 15, Wayne State University 75, expressed (D15Wsu75e), mRNA.	2.7332	1.2489
2900520	NM_007981.2	Acsl1	Mus musculus acyl-CoA synthetase long-chain family member 1 (Acsl1), mRNA.	2.7361	1.277
540315	XM_133474.4	AI480556	Mus musculus expressed sequence AI480556 (AI480556), mRNA.	2.7386	1.2462
5890288	NM_144884.1	Dyt1	Mus musculus dystonia 1 (Dyt1), mRNA.	2.7404	1.2979
3440538	NM_138669.1	Ddx48	Mus musculus DEAD (Asp-Glu-Ala-Asp) box polypeptide 48 (Ddx48), mRNA.	2.7449	1.269
6840037	NM_029231.2	4930563C04Rik	Mus musculus RIKEN cDNA 4930563C04 gene (4930563C04Rik), mRNA.	2.747	1.277
1240148	NM_010887.1	Ndufs4	Mus musculus NADH dehydrogenase (ubiquinone) Fe-S protein 4 (Ndufs4), mRNA.	2.7475	1.2403
460162	XM_148033.2	1500002B03Rik	Mus musculus RIKEN cDNA 1500002B03 gene (1500002B03Rik), mRNA.	2.7501	1.268
2850487	NM_025654.1	Rad52b	Mus musculus RAD52 homolog B (S. cerevisiae) (Rad52b), mRNA.	2.7507	1.2179
6650184	NM_026144.2	Dhdds	Mus musculus dehydrodolichyl diphosphate synthase (Dhdds), mRNA.	2.7511	1.2359
670181	NM_019649.1	Clptm1	Mus musculus cleft lip and palate associated transmembrane protein 1 (Clptm1), mRNA.	2.7552	1.2648
2100722	NM_172738.1	5730403M16Rik	Mus musculus RIKEN cDNA 5730403M16 gene (5730403M16Rik), mRNA.	2.7645	1.269
1090168	NM_026065.2	D10Ertd322e		2.7687	1.2329
5670121	NM_028360.1	Ttc19		2.7732	1.2217
6020156	NM_008914.1	Ppp3cb	Mus musculus protein phosphatase 3, catalytic subunit, beta isoform (Ppp3cb), mRNA.	2.7739	1.2306
630692	NM_026168.1	1200009B18Rik	Mus musculus RIKEN cDNA 1200009B18 gene (1200009B18Rik), mRNA.	2.7803	1.2113
2320601	NM_178900.2	AI325941	Mus musculus expressed sequence AI325941 (AI325941), mRNA.	2.7805	1.2234
2630019	NM_013609.1	Ngfb	Mus musculus nerve growth factor, beta (Ngfb), mRNA.	2.7863	1.2602
6660673	NM_026909.1	Thap7	Mus musculus THAP domain containing 7 (Thap7), mRNA.	2.7869	1.239
3170452	NM_007573.1	C1qbp	Mus musculus complement component 1, q subcomponent binding protein (C1qbp), mRNA.	2.7876	1.2375
5050373	NM_145954.1	2410004H02Rik	Mus musculus RIKEN cDNA 2410004H02 gene (2410004H02Rik), mRNA.	2.7881	1.2282
2340717	XM_131981.5	Cad		2.7895	1.2253
4780500	NM_199035.1	Alg8	Mus musculus asparagine-linked glycosylation 8 homolog (yeast, alpha-1,3-glucosyltransferase) (Alg8), mRNA.	2.7917	1.2353
4810500	NM_153547.2	C77032	Mus musculus EST C77032 (C77032), transcript variant 1, mRNA.	2.7938	1.2413
6450168	NM_026810.1	Mlh1	Mus musculus mutL homolog 1 (E. coli) (Mlh1), mRNA.	2.7943	1.2378
6020341	NM_145993.2	L3mbtl2	Mus musculus l(3)mbt-like 2 (Drosophila) (L3mbtl2), mRNA.	2.7986	1.2212
2340673	NM_026583.2	5830415L20Rik	Mus musculus RIKEN cDNA 5830415L20 gene (5830415L20Rik), mRNA.	2.8065	1.2161
6450347	NM_018730	Rpl36	Mus musculus ribosomal protein L36 (Rpl36), mRNA.	2.8084	1.244
6840408	NM_173180.2	Pmpca		2.8118	1.215
4540458	NM_021292.1	Evc	Mus musculus Ellis van Creveld gene homolog (human) (Evc), mRNA.	2.8132	1.1852
3170593	NM_153516.1	Bcl2l13	Mus musculus BCL2-like 13 (apoptosis facilitator) (Bcl2l13), mRNA.	2.8158	1.2102
2120609	NM_027590.1	4921521J11Rik	Mus musculus RIKEN cDNA 4921521J11 gene (4921521J11Rik), mRNA.	2.816	1.2167
2900707	NM_019671.1	Net1	Mus musculus neuroepithelial cell transforming gene 1 (Net1), mRNA.	2.8193	1.2403
70398	NM_177752.2	6820428D13	Mus musculus expressed sequence AA959742 (AA959742), mRNA.	2.8203	1.1896
3870470	NM_146107.1	Actr1b	Mus musculus ARP1 actin-related protein 1 homolog B (yeast) (Actr1b), mRNA.	2.8214	1.1944
5270040	NM_172302.2	5730453I16Rik	Mus musculus RIKEN cDNA 5730453I16 gene (5730453I16Rik), mRNA.	2.8226	1.2685
460601	NM_176842.2	1810034M08Rik	Mus musculus RIKEN cDNA 1810034M08 gene (1810034M08Rik), mRNA.	2.8249	1.271
2640128	NM_008248.1	Hint1	Mus musculus histidine triad nucleotide binding protein 1 (Hint1), mRNA.	2.8276	1.2343
6590164	XM_283954.2		Mus musculus RIKEN cDNA 3110043O21 gene (3110043O21Rik), mRNA.	2.8335	1.2076
2060138	NM_013762	Rpl3	Mus musculus ribosomal protein L3 (Rpl3), mRNA.	2.8341	1.1826
5900338	NM_009029.1	Rb1	Mus musculus retinoblastoma 1 (Rb1), mRNA.	2.8352	1.2286
1850315	NM_010234.2	Fos	Mus musculus FBJ osteosarcoma oncogene (Fos), mRNA.	2.8402	1.2206
70541	NM_153570.2	AI326906	Mus musculus expressed sequence AI326906 (AI326906), mRNA.	2.8413	1.1975
4050707	NM_023633	2410016O06Rik	Mus musculus RIKEN cDNA 2410016O06 gene (2410016O06Rik), mRNA.	2.8427	1.1898
3130427	NM_201638.1	G430022H21Rik	Mus musculus RIKEN cDNA G430022H21 gene (G430022H21Rik), mRNA.	2.8449	1.2155
2320524	NM_023240.1	Eef1d	Mus musculus eukaryotic translation elongation factor 1 delta (guanine nucleotide exchange protein) (Eef1d), mRNA.	2.8452	1.1984
1570164	XM_135092.3	2510040D07Rik	Mus musculus RIKEN cDNA 2510040D07 gene (2510040D07Rik), mRNA.	2.8475	1.224
1940142	NM_008036	Fosb	Mus musculus FBJ osteosarcoma oncogene B (Fosb), mRNA.	2.8476	1.24
6550731	XM_132817.3	5730521P14Rik		2.8485	1.2322
580400	NM_011716.1	Wfs1	Mus musculus Wolfram syndrome 1 homolog (human) (Wfs1), mRNA.	2.8486	1.2437
460603	NM_016962.1	Spg4	Mus musculus spastic paraplegia 4 homolog (human) (Spg4), mRNA.	2.8497	1.2104
5220348	NM_172505.1	A730008H23	Mus musculus hypothetical protein A730008H23 (A730008H23), mRNA.	2.8529	1.2046
50577	NM_026467.1	Rps27l	Mus musculus ribosomal protein S27-like (Rps27l), mRNA.	2.859	1.1978
6590717	NM_181414.3	Pik3c3	Mus musculus phosphoinositide-3-kinase, class 3 (Pik3c3), mRNA.	2.86	1.245
6350082	NM_146127.1	5430432M24Rik	Mus musculus RIKEN cDNA 5430432M24 gene (5430432M24Rik), mRNA.	2.8612	1.2228
2360528	NM_009092.2	Rps17	Mus musculus ribosomal protein S17 (Rps17), mRNA.	2.8644	1.2157
6510097	NM_009632.2	Adprtl2	Mus musculus ADP-ribosyltransferase (NAD+; poly(ADP-ribose) polymerase)-like 2 (Adprtl2), mRNA.	2.8662	1.1725
5340020	NM_146169	BC017133	Mus musculus cDNA sequence BC017133 (BC017133), mRNA.	2.8672	1.231
1570133	NM_016884.1	Hnrpc	Mus musculus heterogeneous nuclear ribonucleoprotein C (Hnrpc), mRNA.	2.8687	1.2028
540181	NM_008567.1	Mcm6	Mus musculus minichromosome maintenance deficient 6 (MIS5 homolog, S. pombe) (S. cerevisiae) (Mcm6), mRNA.	2.8699	1.21
4760725	XM_127105.4	Ttc7b		2.8719	1.186
6350484	NM_146218.2	BC027246	Mus musculus cDNA sequence BC027246 (BC027246), mRNA.	2.8746	1.1892
3610131	NM_016884.1	Hnrpc	Mus musculus heterogeneous nuclear ribonucleoprotein C (Hnrpc), mRNA.	2.877	1.1947
3390204	NM_133927.1	2700050P07Rik		2.8807	1.1968
5050435	NM_007879.1	Drg1	Mus musculus developmentally regulated GTP binding protein 1 (Drg1), mRNA.	2.8824	1.1794
2510594	NM_026507.2	2310031L18Rik	Mus musculus RIKEN cDNA 2310031L18 gene (2310031L18Rik), mRNA.	2.8857	1.1843
3360131	NM_172308.2	Fthfsdc1	Mus musculus formyltetrahydrofolate synthetase domain containing 1 (Fthfsdc1), mRNA.	2.8877	1.1922
6520056	NM_011919.3	Ing1	Mus musculus inhibitor of growth family, member 1 (Ing1), mRNA.	2.8907	1.207
2120707	NM_009214	Sms	Mus musculus spermine synthase (Sms), mRNA.	2.8907	1.1808
2480687	XM_134537.3	2310061F22Rik	Mus musculus RIKEN cDNA 2310061F22 gene (2310061F22Rik), mRNA.	2.8934	1.2008
60717	NM_030238.1	Dnchc1	Mus musculus dynein, cytoplasmic, heavy chain 1 (Dnchc1), mRNA.	2.8943	1.2027
1400370	NM_027748.1	Taf3	Mus musculus TAF3 RNA polymerase II, TATA box binding protein (TBP)-associated factor (Taf3), mRNA.	2.8944	1.182
5340600	NM_182996.2	AI839920	Mus musculus expressed sequence AI839920 (AI839920), mRNA.	2.896	1.1759
4200082	NM_030702.2	Senp3	Mus musculus SUMO/sentrin specific protease 3 (Senp3), mRNA.	2.8979	1.1702
2630113	XM_135706.3	9130229H14Rik	Mus musculus RIKEN cDNA 9130229H14 gene (9130229H14Rik), mRNA.	2.8988	1.1916
3710647	XM_127132.3	AW555464		2.899	1.1834
2760020	NM_020024.3	Taf10	Mus musculus TAF10 RNA polymerase II, TATA box binding protein (TBP)-associated factor (Taf10), mRNA.	2.9111	1.2169
5050110	NM_183417	Cdk2	Mus musculus cyclin-dependent kinase 2 (Cdk2), mRNA.	2.9134	1.2287
6180338	NM_025346.1	0610039K22Rik	Mus musculus RIKEN cDNA 0610039K22 gene (0610039K22Rik), mRNA.	2.9139	1.1787
4760008	XM_126681.3	4933434G05Rik	Mus musculus RIKEN cDNA 4933434G05 gene (4933434G05Rik), mRNA.	2.9146	1.1695
670647	NM_025387.1	Tmem14c		2.9153	1.1809
6590398	NM_010909.1	Nfkbil1	Mus musculus nuclear factor of kappa light polypeptide gene enhancer in B-cells inhibitor-like 1 (Nfkbil1), mRNA.	2.9237	1.1988
2360050	NM_026646.1	Slc25a22	Mus musculus solute carrier family 25 (mitochondrial carrier: glutamate), member 22 (Slc25a22), mRNA.	2.9324	1.1855
610324	NM_033561.1	Wbscr1	Mus musculus Williams-Beuren syndrome chromosome region 1 homolog (human) (Wbscr1), mRNA.	2.9344	1.2005
6510706	NM_023210.2	Anp32e	Mus musculus acidic (leucine-rich) nuclear phosphoprotein 32 family, member E (Anp32e), mRNA.	2.9347	1.1623
6940176	NM_025365.2	1110002E23Rik	Mus musculus RIKEN cDNA 1110002E23 gene (1110002E23Rik), mRNA.	2.9349	1.1778
5690040	NM_145615.2	Etfa	Mus musculus electron transferring flavoprotein, alpha polypeptide (Etfa), nuclear gene encoding mitochondrial protein, mRNA.	2.9367	1.1693
4560041	NM_010480	Hspca	Mus musculus heat shock protein 1, alpha (Hspca), mRNA.	2.9396	1.1668
6860301	NM_030559.2	Vps16	Mus musculus vacuolar protein sorting 16 (yeast) (Vps16), mRNA.	2.9446	1.1701
6520487	NM_145426.1	Mfap3		2.9469	1.2095
2100184	NM_178700.2	Grsf1	Mus musculus G-rich RNA sequence binding factor 1 (Grsf1), mRNA.	2.9493	1.1718
5700167	NM_016809	Rbm3	Mus musculus RNA binding motif protein 3 (Rbm3), mRNA.	2.9509	1.171
1500601	XM_283823.2	Dido1		2.9522	1.1883
940195	XM_283274.2	LOC328526		2.9549	1.182
5670670	NM_027371.1	2310066N05Rik	Mus musculus RIKEN cDNA 2310066N05 gene (2310066N05Rik), mRNA.	2.9557	1.1726
3120341	NM_175352.2	AA407659	Mus musculus expressed sequence AA407659 (AA407659), mRNA.	2.9589	1.1538
7100750	NM_009076	Rpl12	Mus musculus ribosomal protein L12 (Rpl12), mRNA.	2.9594	1.1565
6510112	NM_008717.1	Zfml		2.9629	1.1643
630670	NM_030686.1	Dhrs4	Mus musculus dehydrogenase/reductase (SDR family) member 4 (Dhrs4), mRNA.	2.9661	1.1662
2060441	NM_145429.1	Arrb2	Mus musculus arrestin, beta 2 (Arrb2), mRNA.	2.9663	1.1561
1580164	NM_175277.2	1810056O20Rik	Mus musculus RIKEN cDNA 1810056O20 gene (1810056O20Rik), mRNA.	2.9675	1.1988
4200707	NM_023203.1	2410015N17Rik	Mus musculus RIKEN cDNA 2410015N17 gene (2410015N17Rik), mRNA.	2.9718	1.2063
2650008	NM_078479.2	Mrps21	Mus musculus mitochondrial ribosomal protein S21 (Mrps21), mRNA.	2.9721	1.1345
2450315	NM_029546.1	Pwp2h	Mus musculus PWP2 (periodic tryptophan protein) homolog, yeast (Pwp2h), mRNA.	2.9739	1.1928
3520692	XM_134100.3	Ckap2	Mus musculus cytoskeleton associated protein 2 (Ckap2), mRNA.	2.9749	1.2074
6040035	NM_009878.2	Cdkn2d	Mus musculus cyclin-dependent kinase inhibitor 2D (p19, inhibits CDK4) (Cdkn2d), mRNA.	2.9769	1.1886
5900288	NM_080855.1	Zcchc14		2.9821	1.1473
5890673	NM_013608.2	Naca	Mus musculus nascent polypeptide-associated complex alpha polypeptide (Naca), mRNA.	2.9826	1.1652
6020091	XM_132348.2	Rfc5	Mus musculus replication factor C (activator 1) 5 (Rfc5), mRNA.	2.9894	1.182
1340039	NM_011732.1	Nsep1	Mus musculus nuclease sensitive element binding protein 1 (Nsep1), mRNA.	2.9903	1.1695
1850180	NM_028230.2	Shmt2	Mus musculus serine hydroxymethyl transferase 2 (mitochondrial) (Shmt2), mRNA.	2.9909	1.1725
2120161	NM_019988.2	Gbl	Mus musculus G protein beta subunit-like (Gbl), mRNA.	2.9915	1.1708
4540494	NM_177619.2	Myst2	Mus musculus MYST histone acetyltransferase 2 (Myst2), mRNA.	2.9916	1.1849
4780551	XM_194983.2	A730032D07Rik	Mus musculus RIKEN cDNA A730032D07 gene (A730032D07Rik), mRNA.	2.994	1.1607
6900152	NM_026339.1	4932415G12Rik	Mus musculus RIKEN cDNA 4932415G12 gene (4932415G12Rik), mRNA.	2.9948	1.1458
4670358	NM_025794.1	Etfdh	Mus musculus electron transferring flavoprotein, dehydrogenase (Etfdh), mRNA.	2.9948	1.1363
6200332	NM_021554.2	0610012D09Rik	Mus musculus RIKEN cDNA 0610012D09 gene (0610012D09Rik), mRNA.	3.003	1.1663
3850750	NM_173189.2	Mcph1		3.0057	1.1499
6450102	NM_172669	D030051N19Rik	Mus musculus RIKEN cDNA D030051N19 gene (D030051N19Rik), mRNA.	3.0093	1.145
3710156	XM_355338.1	Hoxd8	Mus musculus homeo box D8 (Hoxd8), mRNA.	3.012	1.1533
6770093	NM_153544.2	BC030867	Mus musculus cDNA sequence BC030867 (BC030867), mRNA.	3.0125	1.1362
50438	NM_009834.1	Ccrn4l	Mus musculus CCR4 carbon catabolite repression 4-like (S. cerevisiae) (Ccrn4l), mRNA.	3.0135	1.181
2510066	NM_027371.1	2310066N05Rik	Mus musculus RIKEN cDNA 2310066N05 gene (2310066N05Rik), mRNA.	3.0173	1.1561
6380066	NM_145426.1	Mfap3		3.0192	1.1672
6370037	NM_053181.1	AA415817	Mus musculus expressed sequence AA415817 (AA415817), mRNA.	3.0197	1.157
360093	NM_133801.1	Gtf2f1		3.0199	1.1634
630537	NM_008539.3	Smad1		3.0233	1.1585
6520731	NM_007927.1	Emd	Mus musculus emerin (Emd), mRNA.	3.0242	1.1552
3130059	NM_172698.2	4732418C07Rik	Mus musculus RIKEN cDNA 4732418C07 gene (4732418C07Rik), mRNA.	3.0254	1.1465
1410170	XM_135033.2	BC028799	Mus musculus cDNA sequence BC028799 (BC028799), mRNA.	3.0254	1.176
940066	NM_172746.2	C86302	Mus musculus expressed sequence C86302 (C86302), mRNA.	3.0282	1.1661
4610438	NM_153194.1	1110034O07Rik	Mus musculus RIKEN cDNA 1110034O07 gene (1110034O07Rik), mRNA.	3.0323	1.1474
5550204	NM_029406.1	1110061L23Rik	Mus musculus RIKEN cDNA 1110061L23 gene (1110061L23Rik), mRNA.	3.0381	1.1656
3870528	NM_010247.1	G22p1	Mus musculus thyroid autoantigen (G22p1), mRNA.	3.0388	1.1482
130368	NM_198160.1	5930405J04Rik	Mus musculus RIKEN cDNA 5930405J04 gene (5930405J04Rik), mRNA.	3.0423	1.1539
4590647	NM_009391.2	Ran	Mus musculus RAN, member RAS oncogene family (Ran), mRNA.	3.0449	1.1706
430154	NM_025828.2	Lman2	Mus musculus lectin, mannose-binding 2 (Lman2), mRNA.	3.0478	1.1597
5570253	NM_013587.1	Lrpap1	Mus musculus low density lipoprotein receptor-related protein associated protein 1 (Lrpap1), mRNA.	3.0487	1.1782
7000398	NM_138597	Atp5o	Mus musculus ATP synthase, H+ transporting, mitochondrial F1 complex, O subunit (Atp5o), mRNA.	3.0505	1.1931
430170	NM_028031.1	Zdhhc13		3.0505	1.1535
2470301	NM_013557.1	Eif2ak1	Mus musculus eukaryotic translation initiation factor 2 alpha kinase 1 (Eif2ak1), mRNA.	3.0531	1.1484
4540280	NM_148928.1	Gtf3c5	Mus musculus general transcription factor IIIC, polypeptide 5 (Gtf3c5), mRNA.	3.0573	1.1422
1400114	XM_110546.2	9230115A19Rik		3.0643	1.1357
1990170	NM_148917.1	Pabpc4	Mus musculus poly A binding protein, cytoplasmic 4 (Pabpc4), transcript variant 2, mRNA.	3.0672	1.1404
6760673	NM_212433.1	Fbxo3	Mus musculus F-box only protein 3 (Fbxo3), transcript variant 2, mRNA.	3.0674	1.1513
4560600	NM_025390.2	Pop4	Mus musculus processing of precursor 4, ribonuclease P/MRP family, (S. cerevisiae) (Pop4), mRNA.	3.0686	1.1607
5690121		Kifc5b		3.0726	1.1492
5900161	NM_025663.2	2610029K21Rik	Mus musculus RIKEN cDNA 2610029K21 gene (2610029K21Rik), mRNA.	3.0763	1.1701
4390040	NM_001033145.1	1190002N15Rik	Mus musculus RIKEN cDNA 1190002N15 gene (1190002N15Rik), mRNA.	3.0771	1.1661
3140411	NM_172894.2	B430201G11Rik	Mus musculus RIKEN cDNA B430201G11 gene (B430201G11Rik), mRNA.	3.0809	1.155
6620022	NM_145552	Gnl2		3.0813	1.1419
6200176	XM_354801.1	2510015F01Rik	Mus musculus RIKEN cDNA 2510015F01 gene (2510015F01Rik), mRNA.	3.0821	1.1413
6980091	NM_008021.2	Foxm1	Mus musculus forkhead box M1 (Foxm1), mRNA.	3.0852	1.1509
3440017	NM_023223.1	Cdc20	Mus musculus cell division cycle 20 homolog (S. cerevisiae) (Cdc20), mRNA.	3.0924	1.1463
5420288	NM_009384.1	Tiam1	Mus musculus T-cell lymphoma invasion and metastasis 1 (Tiam1), mRNA.	3.0926	1.1472
2120292	NM_145999.2	Rhot2	Mus musculus ras homolog gene family, member T2 (Rhot2), mRNA.	3.0984	1.1449
3520670	NM_198609	BC003885		3.1004	1.1517
3840358	XM_130551.4	AI851464	Mus musculus expressed sequence AI851464 (AI851464), mRNA.	3.1017	1.1429
4540575	NM_027859.1	0610009J22Rik	Mus musculus RIKEN cDNA 0610009J22 gene (0610009J22Rik), mRNA.	3.1036	1.1108
4780541	NM_021720.1	Donson	Mus musculus downstream neighbor of SON (Donson), mRNA.	3.1058	1.1419
6180273	NM_008628.1	Msh2	Mus musculus mutS homolog 2 (E. coli) (Msh2), mRNA.	3.1071	1.1399
4730278	XM_123003.1	Rps6ka2	Mus musculus ribosomal protein S6 kinase, polypeptide 2 (Rps6ka2), mRNA.	3.1083	1.1568
6650739	NM_178625.3	2700094F01Rik	Mus musculus RIKEN cDNA 2700094F01 gene (2700094F01Rik), mRNA.	3.1129	1.1753
3440168	NM_133224.1	Atp13a	Mus musculus ATPase type 13A (Atp13a), mRNA.	3.1249	1.1464
1090465	NM_175403.2	2410014A08Rik	Mus musculus RIKEN cDNA 2410014A08 gene (2410014A08Rik), mRNA.	3.1292	1.1338
6840619	XM_129248.4	E430027O22Rik	Mus musculus RIKEN cDNA E430027O22 gene (E430027O22Rik), mRNA.	3.1308	1.1115
5270066	NM_198619.1	MGC67181		3.1323	1.1479
3940750	NM_028975.2	1600019D15Rik	Mus musculus RIKEN cDNA 1600019D15 gene (1600019D15Rik), mRNA.	3.1343	1.1507
6290373	NM_153542.1	Lrrc20	Mus musculus leucine rich repeat containing 20 (Lrrc20), mRNA.	3.1344	1.1459
2320113	XM_127104.5	4930534B04Rik	Mus musculus RIKEN cDNA 4930534B04 gene (4930534B04Rik), mRNA.	3.1363	1.1352
4070075	NM_008740.2	Nsf	Mus musculus N-ethylmaleimide sensitive fusion protein (Nsf), mRNA.	3.1389	1.1709
1780068	NM_053007.1	Cntf	Mus musculus ciliary neurotrophic factor (Cntf), transcript variant 2, mRNA.	3.139	1.1547
2060689	NM_027434	2610304G08Rik	Mus musculus RIKEN cDNA 2610304G08 gene (2610304G08Rik), mRNA.	3.1407	1.1279
2630575	NM_172947.1	2600001B17Rik		3.141	1.1535
6350441	NM_001004180.1	BC057022	Mus musculus cDNA sequence BC057022 (BC057022), mRNA.	3.1445	1.1369
5050750	NM_007671.2	Cdkn2c	Mus musculus cyclin-dependent kinase inhibitor 2C (p18, inhibits CDK4) (Cdkn2c), mRNA.	3.1448	1.1527
4570451	NM_177613.2	Cdc34	Mus musculus cell division cycle 34 homolog (S. cerevisiae) (Cdc34), mRNA.	3.145	1.1288
110181	NM_008753	Oaz1	Mus musculus ornithine decarboxylase antizyme (Oaz1), mRNA.	3.1476	1.1378
1780373	NM_027310.1	2310005N01Rik	Mus musculus RIKEN cDNA 2310005N01 gene (2310005N01Rik), mRNA.	3.1488	1.1308
5340156	NM_026246.1	Mrpl49	Mus musculus mitochondrial ribosomal protein L49 (Mrpl49), mRNA.	3.1523	1.1279
7000112	NM_011801.1	Cfdp1		3.1527	1.1606
2970403	NM_022885.1	Slc30a5	Mus musculus solute carrier family 30 (zinc transporter), member 5 (Slc30a5), mRNA.	3.1536	1.1502
540138	NM_029841.1	2510039O18Rik	Mus musculus RIKEN cDNA 2510039O18 gene (2510039O18Rik), mRNA.	3.1543	1.1474
3840082	NM_008884.2	Pml	Mus musculus promyelocytic leukemia (Pml), mRNA.	3.1549	1.1316
1690035	NM_007452.1	Prdx3	Mus musculus peroxiredoxin 3 (Prdx3), mRNA.	3.1555	1.1515
5860039	XM_134795.3	Tmem24		3.1573	1.1301
3940341	NM_133987.1	Slc6a8	Mus musculus solute carrier family 6 (neurotransmitter transporter, creatine), member 8 (Slc6a8), mRNA.	3.1634	1.1329
6660735	NM_026498.1	Mrps11	Mus musculus mitochondrial ribosomal protein S11 (Mrps11), mRNA.	3.1636	1.1328
4480463	NM_026881.1	4930403O06Rik		3.166	1.1354
780164	NM_026309.1	Lsm3	Mus musculus LSM3 homolog, U6 small nuclear RNA associated (S. cerevisiae) (Lsm3), mRNA.	3.1723	1.1239
510722	NM_013647.1	Rps16	Mus musculus ribosomal protein S16 (Rps16), mRNA.	3.1748	1.1421
3360538	NM_026081.3	Gprasp1		3.1784	1.1424
6200019	NM_153555.1	Wdr42a		3.1805	1.1356
6900136	NM_009081.1	Rpl28	Mus musculus ribosomal protein L28 (Rpl28), mRNA.	3.1814	1.1239
1030575	NM_007792.2	Csrp2	Mus musculus cysteine and glycine-rich protein 2 (Csrp2), mRNA.	3.1855	1.1391
2650398	NM_011675.1	Uck1		3.1887	1.1148
3170170	NM_153407.1	BC035295	Mus musculus cDNA sequence BC035295 (BC035295), mRNA.	3.1908	1.1382
2320014	NM_145958.1	Kbtbd2	Mus musculus kelch repeat and BTB (POZ) domain containing 2 (Kbtbd2), mRNA.	3.1908	1.1357
3520347	NM_138594.2	D6Wsu163e	Mus musculus DNA segment, Chr 6, Wayne State University 163, expressed (D6Wsu163e), mRNA.	3.1943	1.1397
4590398	NM_010027.1	Ddt	Mus musculus D-dopachrome tautomerase (Ddt), mRNA.	3.1951	1.1474
5220592	NM_009080	Rpl26	Mus musculus ribosomal protein L26 (Rpl26), mRNA.	3.1996	1.1413
50167	NM_007691.2	Chek1	Mus musculus checkpoint kinase 1 homolog (S. pombe) (Chek1), mRNA.	3.2018	1.1312
4280273	NM_013882.1	Gtse1	Mus musculus G two S phase expressed protein 1 (Gtse1), mRNA.	3.2026	1.121
4730750	NM_012015.1	H2afy	Mus musculus H2A histone family, member Y (H2afy), mRNA.	3.2034	1.1486
3130161	XM_181333.2	1300001I01Rik	Mus musculus RIKEN cDNA 1300001I01 gene (1300001I01Rik), mRNA.	3.2057	1.1195
1450546	NM_026896.1	Crsp8	Mus musculus cofactor required for Sp1 transcriptional activation, subunit 8 (Crsp8), mRNA.	3.2064	1.1305
5570026	NM_054089.2	Ncoa6ip	Mus musculus nuclear receptor coactivator 6 interacting protein (Ncoa6ip), mRNA.	3.2085	1.1193
5670279	NM_010124.1	Eif4ebp2	Mus musculus eukaryotic translation initiation factor 4E binding protein 2 (Eif4ebp2), mRNA.	3.2157	1.1253
450170	NM_009517.1	Wig1	Mus musculus wild-type p53-induced gene 1 (Wig1), mRNA.	3.2198	1.1273
670563	NM_013870.1	Smtn	Mus musculus smoothelin (Smtn), mRNA.	3.2264	1.1342
4540673	NM_175360.2	Obfc1		3.2275	1.1397
70167	NM_029665.2	Ipo11	Mus musculus importin 11 (Ipo11), mRNA.	3.2301	1.1199
4610088	NM_134007.2	D10Ertd214e	Mus musculus DNA segment, Chr 10, ERATO Doi 214, expressed (D10Ertd214e), mRNA.	3.2308	1.1145
4120040	NM_008832.1	Phka1	Mus musculus phosphorylase kinase alpha 1 (Phka1), mRNA.	3.2314	1.1249
2850064	NM_172747.1	Kctd13	Mus musculus potassium channel tetramerisation domain containing 13 (Kctd13), mRNA.	3.2317	1.1301
5890368	NM_026000.1	Psmd9	Mus musculus proteasome (prosome, macropain) 26S subunit, non-ATPase, 9 (Psmd9), mRNA.	3.2356	1.1222
780092	NM_026028.1	2700091N06Rik	Mus musculus RIKEN cDNA 2700091N06 gene (2700091N06Rik), mRNA.	3.238	1.1293
1410521	NM_053015.2	Mlph	Mus musculus melanophilin (Mlph), mRNA.	3.2382	1.1411
3170484	NM_008513.1	Lrp5	Mus musculus low density lipoprotein receptor-related protein 5 (Lrp5), mRNA.	3.2394	1.15
5720341	NM_021547	Stard3	Mus musculus START domain containing 3 (Stard3), mRNA.	3.2403	1.1351
4150736	NM_080848.1	Wdr5	Mus musculus WD repeat domain 5 (Wdr5), mRNA.	3.2415	1.1185
3390014	NM_008801.2	Pde6d	Mus musculus phosphodiesterase 6D, cGMP-specific, rod, delta (Pde6d), mRNA.	3.2465	1.1314
2360079	XM_125543.4	Tube1	Mus musculus epsilon-tubulin 1 (Tube1), mRNA.	3.2487	1.1524
2100471	NM_010346	Grb7	Mus musculus growth factor receptor bound protein 7 (Grb7), mRNA.	3.2495	1.1357
2450164	XM_130010.3	Rpp38		3.2495	1.1253
5550687	NM_145968.1	2610315E15Rik		3.251	1.1174
4810053	NM_178647.2	Cggbp1	Mus musculus CGG triplet repeat binding protein 1 (Cggbp1), mRNA.	3.251	1.1368
4760161	NM_009860.1	Cdc25c	Mus musculus cell division cycle 25 homolog C (S. cerevisiae) (Cdc25c), mRNA.	3.2511	1.1288
5130020	NM_007991.2	Fbl	Mus musculus fibrillarin (Fbl), mRNA.	3.2534	1.1418
2480440	NM_019735.2	Mmrp19		3.2548	1.1239
6290411	NM_028419.1	2900070E19Rik	Mus musculus RIKEN cDNA 2900070E19 gene (2900070E19Rik), mRNA.	3.2559	1.133
3440059	NM_022980.2	Dscr1l2	Mus musculus Down syndrome critical region gene 1-like 2 (Dscr1l2), mRNA.	3.2594	1.1191
3120364	NM_026079.1	Ikbkap	Mus musculus inhibitor of kappa light polypeptide enhancer in B-cells, kinase complex-associated protein (Ikbkap), mRNA.	3.2594	1.1242
870128	NM_025578.2	Mrps25	Mus musculus mitochondrial ribosomal protein S25 (Mrps25), mRNA.	3.2619	1.1422
6420088	NM_025500.1	Mrpl37	Mus musculus mitochondrial ribosomal protein L37 (Mrpl37), mRNA.	3.2676	1.1363
1090112	NM_172700.1	Zmpste24	Mus musculus zinc metalloproteinase, STE24 homolog (S. cerevisiae) (Zmpste24), mRNA.	3.2717	1.1309
6900594	NM_026613.2	2810027O19Rik	Mus musculus RIKEN cDNA 2810027O19 gene (2810027O19Rik), mRNA.	3.2742	1.1484
1940204	NM_199033.1	AU067695	Mus musculus expressed sequence AU067695 (AU067695), mRNA.	3.2772	1.1375
1570364	NM_026533	Rps13	Mus musculus ribosomal protein S13 (Rps13), mRNA.	3.2791	1.1332
1190408	NM_009404.1	Tnfsf9	Mus musculus tumor necrosis factor (ligand) superfamily, member 9 (Tnfsf9), mRNA.	3.281	1.1271
4760576	NM_172701.1	1810007P19Rik	Mus musculus RIKEN cDNA 1810007P19 gene (1810007P19Rik), mRNA.	3.2819	1.1227
1450600	XM_203572.3	0610010F05Rik	Mus musculus RIKEN cDNA 0610010F05 gene (0610010F05Rik), mRNA.	3.2834	1.1216
3140095	NM_053196.2	Sfxn2	Mus musculus sideroflexin 2 (Sfxn2), mRNA.	3.2895	1.1334
6370181	NM_011759.1	Zfp41	Mus musculus zinc finger protein 41 (Zfp41), mRNA.	3.2915	1.1117
5220450	NM_010325.1	Got2	Mus musculus glutamate oxaloacetate transaminase 2, mitochondrial (Got2), mRNA.	3.2939	1.1204
2470433	NM_176972.2	Usp37		3.2961	1.1283
6040392	NM_028923.1	Gle1l	Mus musculus GLE1 RNA export mediator-like (yeast (Gle1l), mRNA.	3.3019	1.1241
4210239	NM_026393.1	1110025F24Rik	Mus musculus RIKEN cDNA 1110025F24 gene (1110025F24Rik), mRNA.	3.3052	1.1212
2630315	NM_007477.2	Arf2	Mus musculus ADP-ribosylation factor 2 (Arf2), mRNA.	3.306	1.143
3440133	NM_023154.2	Ethe1	Mus musculus ethylmalonic encephalopathy 1 (Ethe1), mRNA.	3.308	1.1222
1050546	NM_026124.1	1110008F13Rik	Mus musculus RIKEN cDNA 1110008F13 gene (1110008F13Rik), mRNA.	3.3094	1.1244
2350494	NM_145412.2	5830457O10Rik	Mus musculus RIKEN cDNA 5830457O10 gene (5830457O10Rik), mRNA.	3.3107	1.1176
2760288	NM_178206	Hist1h3h	Mus musculus histone 1, H3h (Hist1h3h), mRNA.	3.3126	1.1351
1940292	NM_145528.1	D2Ertd391e	Mus musculus DNA segment, Chr 2, ERATO Doi 391, expressed (D2Ertd391e), mRNA.	3.3262	1.1215
2340022	NM_028975.2	1600019D15Rik		3.3267	1.1383
5270541	NM_144833.1	D12Ertd748e	Mus musculus DNA segment, Chr 12, ERATO Doi 748, expressed (D12Ertd748e), mRNA.	3.3267	1.1297
1690148	XM_358357.1	9030416H16Rik	Mus musculus RIKEN cDNA 9030416H16 gene (9030416H16Rik), mRNA.	3.3294	1.1147
130039	NM_025439.2	Tmem9	Mus musculus transmembrane protein 9 (Tmem9), mRNA.	3.3309	1.1271
5890113	NM_019710.1	Smc1l1	Mus musculus SMC (structural maintenance of chromosomes 1)-like 1 (S. cerevisiae) (Smc1l1), mRNA.	3.331	1.1328
870041	NM_145139.1	Eif3s6ip	Mus musculus eukaryotic translation initiation factor 3, subunit 6 interacting protein (Eif3s6ip), mRNA.	3.3347	1.1119
610070	NM_013896.2	Timm10	Mus musculus translocase of inner mitochondrial membrane 10 homolog (yeast) (Timm10), mRNA.	3.3415	1.1248
6520368	NM_008652.2	Mybl2	Mus musculus myeloblastosis oncogene-like 2 (Mybl2), mRNA.	3.3509	1.1371
3940193	NM_025387.1	Tmem14c		3.3567	1.1245
4280427	NM_172941	Zfp496		3.3666	1.107
1190377	NM_011304.1	Ruvbl2	Mus musculus RuvB-like protein 2 (Ruvbl2), mRNA.	3.3722	1.1223
7100403	NM_009836.1	Cct3	Mus musculus chaperonin subunit 3 (gamma) (Cct3), mRNA.	3.3778	1.114
430500	XM_127016.2	Zfp50	Mus musculus zinc finger protein 50 (Zfp50), mRNA.	3.3785	1.1254
1230161	NM_183254.1	1700025K23Rik	Mus musculus RIKEN cDNA 1700025K23 gene (1700025K23Rik), mRNA.	3.3794	1.108
4210348	NM_172473.1	Hace1		3.3809	1.1183
6420324	NM_028109.2	Tpx2		3.3848	1.1249
3800082	NM_145480	Rfc4	Mus musculus replication factor C (activator 1) 4 (Rfc4), mRNA.	3.3896	1.1209
540504	NM_010448.2	Hnrpab	Mus musculus heterogeneous nuclear ribonucleoprotein A/B (Hnrpab), mRNA.	3.3909	1.1208
3800358	NM_028716.1	Phf19		3.391	1.1347
6180603	BC019668	Taf12	Mus musculus TAF12 RNA polymerase II, TATA box binding protein (TBP)-associated factor (Taf12), mRNA.	3.3917	1.1101
630725	NM_172965.1	2610304F09Rik	Mus musculus RIKEN cDNA 2610304F09 gene (2610304F09Rik), mRNA.	3.4045	1.1184
380093	NM_013787.1	Skp2	Mus musculus S-phase kinase-associated protein 2 (p45) (Skp2), mRNA.	3.4085	1.1193
2260692	NM_007610.1	Casp2	Mus musculus caspase 2 (Casp2), mRNA.	3.4111	1.1092
510735	NM_026067.2	3110010F15Rik	Mus musculus RIKEN cDNA 3110010F15 gene (3110010F15Rik), mRNA.	3.4142	1.1368
2570181	NM_013555.2	Hoxd9	Mus musculus homeo box D9 (Hoxd9), mRNA.	3.4174	1.1069
6220113	NM_153176.3	Spg7	Mus musculus spastic paraplegia 7 homolog (human) (Spg7), mRNA.	3.4277	1.1251
3780035	XM_355947.1	BC027246	Mus musculus cDNA sequence BC027246 (BC027246), mRNA.	3.4279	1.1212
2320129	NM_011247.1	Rbbp6	Mus musculus retinoblastoma binding protein 6 (Rbbp6), mRNA.	3.4327	1.1334
3940541	NM_019547.1	Rnpc1	Mus musculus RNA-binding region (RNP1, RRM) containing 1 (Rnpc1), mRNA.	3.4329	1.1183
6380181	NM_009077.2	Rpl18	Mus musculus ribosomal protein L18 (Rpl18), mRNA.	3.4355	1.1196
2190484	NM_009919.1	Cnih	Mus musculus cornichon homolog (Drosophila) (Cnih), mRNA.	3.4379	1.1351
4590471	XM_128721.2	Prss15	Mus musculus protease, serine, 15 (Prss15), mRNA.	3.4389	1.1181
4560673	NM_025963	Rps10	Mus musculus ribosomal protein S10 (Rps10), mRNA.	3.4394	1.1242
1990546	NM_172698.2	4732418C07Rik	Mus musculus RIKEN cDNA 4732418C07 gene (4732418C07Rik), mRNA.	3.4403	1.1122
7000333	NM_009289.1	Stk2		3.4408	1.1205
3290091	NM_027698.2	4933424N09Rik	Mus musculus RIKEN cDNA 4933424N09 gene (4933424N09Rik), mRNA.	3.441	1.1337
3840497	NM_019787.2	Sec23b	Mus musculus SEC23B (S. cerevisiae) (Sec23b), mRNA.	3.4416	1.1123
2690528	NM_030715.2	Polh	Mus musculus polymerase (DNA directed), eta (RAD 30 related) (Polh), mRNA.	3.4477	1.1166
870053	NM_027296.1	Trnt1	Mus musculus tRNA nucleotidyl transferase, CCA-adding, 1 (Trnt1), mRNA.	3.4503	1.1306
5390184	XM_286697.2	Ccnt1	Mus musculus cyclin T1 (Ccnt1), mRNA.	3.4521	1.1168
3130348	NM_175287.2	A430005L14Rik	Mus musculus RIKEN cDNA A430005L14 gene (A430005L14Rik), mRNA.	3.4614	1.1282
3610397	NM_172281.1	Rnf40	Mus musculus ring finger protein 40 (Rnf40), mRNA.	3.4645	1.1234
3120500	XM_130529.2	5730547N13Rik	Mus musculus RIKEN cDNA 5730547N13 gene (5730547N13Rik), mRNA.	3.4673	1.124
2350195	NM_053086.1	Nolc1	Mus musculus nucleolar and coiled-body phosphoprotein 1 (Nolc1), mRNA.	3.4746	1.1165
6200114	NM_025978.2	Ttc14	Mus musculus tetratricopeptide repeat domain 14 (Ttc14), mRNA.	3.4762	1.1167
6100079	NM_019575.4	Scamp4	Mus musculus secretory carrier membrane protein 4 (Scamp4), mRNA.	3.4798	1.1213
870324	NM_010496.2	Idb2	Mus musculus inhibitor of DNA binding 2 (Idb2), mRNA.	3.4846	1.12
6100537	NM_144851.2	Senp1	Mus musculus SUMO1/sentrin specific protease 1 (Senp1), mRNA.	3.4847	1.1297
6400037	NM_019761.4	Nxt1	Mus musculus NTF2-related export protein 1 (Nxt1), mRNA.	3.485	1.1167
4850014	NM_019580.3	Mir16	Mus musculus membrane interacting protein of RGS16 (Mir16), mRNA.	3.4857	1.1166
5080280	NM_199300.1	D330013L20Rik	Mus musculus RIKEN cDNA D330013L20 gene (D330013L20Rik), mRNA.	3.4918	1.131
5900692	NM_010722.2	Lmnb2	Mus musculus lamin B2 (Lmnb2), mRNA.	3.4926	1.1336
2030593	NM_172700.1	Zmpste24	Mus musculus zinc metalloproteinase, STE24 homolog (S. cerevisiae) (Zmpste24), mRNA.	3.4957	1.1211
5570100	NM_144536.1	Cdkal1	Mus musculus CDK5 regulatory subunit associated protein 1-like 1 (Cdkal1), mRNA.	3.5002	1.1284
6620136	NM_027878.1	1200002N14Rik	Mus musculus RIKEN cDNA 1200002N14 gene (1200002N14Rik), mRNA.	3.5041	1.1157
2120403	NM_007398.2	Ada	Mus musculus adenosine deaminase (Ada), mRNA.	3.5054	1.118
1240519	NM_016714.2	Nup50	Mus musculus nucleoporin 50 (Nup50), mRNA.	3.509	1.1151
7040440	NM_178632.4	5930412E23Rik	Mus musculus RIKEN cDNA 5930412E23 gene (5930412E23Rik), mRNA.	3.5096	1.1161
430692	NM_019670.1	Diap3	Mus musculus diaphanous homolog 3 (Drosophila) (Diap3), mRNA.	3.512	1.115
4210333	NM_146127.1	5430432M24Rik	Mus musculus RIKEN cDNA 5430432M24 gene (5430432M24Rik), mRNA.	3.518	1.1319
6520670	NM_027681.1	Gnpda2	Mus musculus glucosamine-6-phosphate deaminase 2 (Gnpda2), mRNA.	3.519	1.1281
3830341	NM_027481.1	Sf4	Mus musculus splicing factor 4 (Sf4), mRNA.	3.523	1.1114
4850400	NM_018796.2	Eef1b2	Mus musculus eukaryotic translation elongation factor 1 beta 2 (Eef1b2), mRNA.	3.5249	1.1375
4200446	NM_028250.1	Acbd6	Mus musculus acyl-Coenzyme A binding domain containing 6 (Acbd6), mRNA.	3.5315	1.1245
2630504	NM_019921.2	Akap10	Mus musculus A kinase (PRKA) anchor protein 10 (Akap10), mRNA.	3.5344	1.1183
3140035	NM_013853.1	Abcf2	Mus musculus ATP-binding cassette, sub-family F (GCN20), member 2 (Abcf2), mRNA.	3.5381	1.129
5690438	NM_146144.2	Usp1	Mus musculus ubiquitin specific protease 1 (Usp1), mRNA.	3.5418	1.1141
6770546	XM_194070.2	AW540478	Mus musculus expressed sequence AW540478 (AW540478), mRNA.	3.5475	1.126
6220270	NM_173189.2	Mcph1		3.5475	1.1145
5900497	NM_183170.1	BC051227	Mus musculus cDNA sequence BC051227 (BC051227), mRNA.	3.5515	1.1182
1450288	NM_009773	Bub1b	Mus musculus budding uninhibited by benzimidazoles 1 homolog, beta (S. cerevisiae) (Bub1b), mRNA.	3.5524	1.1221
5550500	XM_130646.3	Arfgef2		3.5532	1.13
2120450	XM_283777.2	Cst11	Mus musculus cystatin 11 (Cst11), mRNA.	3.5558	1.1166
6660603	NM_029157.2	Sf3a3	Mus musculus splicing factor 3a, subunit 3 (Sf3a3), mRNA.	3.5686	1.1147
3840044	NM_009353.1	Terf2	Mus musculus telomeric repeat binding factor 2 (Terf2), mRNA.	3.5847	1.1142
2120682	NM_028427.1	3110005G23Rik	Mus musculus RIKEN cDNA 3110005G23 gene (3110005G23Rik), mRNA.	3.5866	1.1181
1500736	NM_144816.1	Rhbdl	Mus musculus rhomboid, veinlet-like 1 (Drosophila) (Rhbdl), mRNA.	3.5867	1.1241
6660670	NM_019757.1	Fzr1	Mus musculus fizzy/cell division cycle 20 related 1 (Drosophila) (Fzr1), mRNA.	3.5894	1.131
2900711	NM_016776.2	Mybbp1a	Mus musculus MYB binding protein (P160) 1a (Mybbp1a), mRNA.	3.5894	1.1167
6200484	NM_172644.1	5830468K18Rik	Mus musculus RIKEN cDNA 5830468K18 gene (5830468K18Rik), mRNA.	3.5895	1.1089
730398	XM_128374.5	Zfp294	Mus musculus zinc finger protein 294 (Zfp294), mRNA.	3.597	1.1404
6100673	NM_026348.2	4930471O16Rik	Mus musculus RIKEN cDNA 4930471O16 gene (4930471O16Rik), mRNA.	3.6046	1.1316
3130047	NM_011155.1	Ppp5c	Mus musculus protein phosphatase 5, catalytic subunit (Ppp5c), mRNA.	3.6046	1.1115
1940546	NM_007498.2	Atf3	Mus musculus activating transcription factor 3 (Atf3), mRNA.	3.6082	1.1131
6290541	NM_183090.1	Actl6a		3.6093	1.1188
580484	XM_109575.3	ORF61		3.6102	1.1123
2970239	NM_023781.3	1700020D05Rik	Mus musculus RIKEN cDNA 1700020D05 gene (1700020D05Rik), mRNA.	3.6109	1.1309
50347	NM_145615.2	Etfa	Mus musculus electron transferring flavoprotein, alpha polypeptide (Etfa), nuclear gene encoding mitochondrial protein, mRNA.	3.6122	1.1142
1940706	NM_027276.1	Cdc16	Mus musculus CDC16 cell division cycle 16 homolog (S. cerevisiae) (Cdc16), mRNA.	3.6159	1.1138
3170594	NM_133762	5830426I05Rik	Mus musculus RIKEN cDNA 5830426I05 gene (5830426I05Rik), mRNA.	3.6189	1.1199
6550014	NM_025280.1	Kin	Mus musculus antigenic determinant of rec-A protein (Kin), mRNA.	3.6198	1.128
6450390	NM_016737.1	Stip1	Mus musculus stress-induced phosphoprotein 1 (Stip1), mRNA.	3.6238	1.1254
2570673	NM_009860.1	Cdc25c	Mus musculus cell division cycle 25 homolog C (S. cerevisiae) (Cdc25c), mRNA.	3.6239	1.1398
1660112	NM_013931.1	Mapk8ip3	Mus musculus mitogen-activated protein kinase 8 interacting protein 3 (Mapk8ip3), mRNA.	3.6241	1.111
4120465	NM_023294.1	Kntc2	Mus musculus kinetochore associated 2 (Kntc2), mRNA.	3.6262	1.113
4230390	NM_023740	Zdhhc16	Mus musculus zinc finger, DHHC domain containing 16 (Zdhhc16), mRNA.	3.6268	1.126
6860341	XM_127444.3	Trip13	Mus musculus thyroid hormone receptor interactor 13 (Trip13), mRNA.	3.6298	1.1226
5910519	XM_127961.3	9930116P15Rik	Mus musculus RIKEN cDNA 9930116P15 gene (9930116P15Rik), mRNA.	3.6321	1.1226
6980673	XM_148465.1	2610528E23Rik	Mus musculus RIKEN cDNA 2610528E23 gene (2610528E23Rik), mRNA.	3.6324	1.1165
1780156	NM_153063	Zfp472	Mus musculus zinc finger protein 472 (Zfp472), mRNA.	3.6382	1.1174
6860273	XM_356175.1	Atr		3.6423	1.1179
50139	NM_011960.1	Parg	Mus musculus poly (ADP-ribose) glycohydrolase (Parg), mRNA.	3.6476	1.126
6110270	NM_029992.1	A930031F18Rik	Mus musculus RIKEN cDNA A930031F18 gene (A930031F18Rik), mRNA.	3.6478	1.1336
5290075	NM_009828.1	Ccna2	Mus musculus cyclin A2 (Ccna2), mRNA.	3.649	1.1179
5690403	NM_023595.3	Dutp	Mus musculus deoxyuridine triphosphatase (Dutp), mRNA.	3.6571	1.1248
4780112	NM_009054	Trim27	Mus musculus tripartite motif protein 27 (Trim27), mRNA.	3.6633	1.1148
6450601	NM_013853.1	Abcf2	Mus musculus ATP-binding cassette, sub-family F (GCN20), member 2 (Abcf2), mRNA.	3.6919	1.1112
4230195	XM_204259.3	AU020772		3.6952	1.1167
670019	NM_172991.2	C030048B08Rik	Mus musculus RIKEN cDNA C030048B08 gene (C030048B08Rik), mRNA.	3.696	1.1168
3130075	NM_007398.2	Ada	Mus musculus adenosine deaminase (Ada), mRNA.	3.6975	1.1206
6350088	NM_138680.1	Luc7l2	Mus musculus LUC7-like 2 (S. cerevisiae) (Luc7l2), mRNA.	3.7018	1.1169
6860333	XM_129747.4	Cyp20a1	Mus musculus cytochrome P450, family 20, subfamily A, polypeptide 1 (Cyp20a1), mRNA.	3.7021	1.1191
4610484	NM_024216.1	D5Ertd708e		3.7029	1.1082
1190750	NM_030680	Rent1	Mus musculus regulator of nonsense transcripts 1 (Rent1), mRNA.	3.7091	1.1177
2970411	NM_030096.1	Ddx52	Mus musculus DEAD (Asp-Glu-Ala-Asp) box polypeptide 52 (Ddx52), mRNA.	3.722	1.1221
460731	NM_028091.2	Osgepl1	Mus musculus O-sialoglycoprotein endopeptidase-like 1 (Osgepl1), mRNA.	3.7264	1.1287
1410739	NM_183091.2	2810439M11Rik	Mus musculus RIKEN cDNA 2810439M11 gene (2810439M11Rik), mRNA.	3.731	1.1175
4490022	NM_177884.2	AW146020	Mus musculus expressed sequence AW146020 (AW146020), mRNA.	3.7321	1.1214
3940373	NM_172652.1	4632411B12Rik	Mus musculus RIKEN cDNA 4632411B12 gene (4632411B12Rik), mRNA.	3.7326	1.1147
2370025	NM_019770	1110032D12Rik	Mus musculus RIKEN cDNA 1110032D12 gene (1110032D12Rik), mRNA.	3.7415	1.1194
2360044	NM_173445.1	E430018M08Rik	Mus musculus RIKEN cDNA E430018M08 gene (E430018M08Rik), mRNA.	3.742	1.1239
2900440	NM_028792.1	1300006C06Rik	Mus musculus RIKEN cDNA 1300006C06 gene (1300006C06Rik), mRNA.	3.7434	1.1244
770112	NM_175004.1	A230072I16Rik	Mus musculus RIKEN cDNA A230072I16 gene (A230072I16Rik), mRNA.	3.7459	1.1276
1400433	NM_026932.2	Ebna1bp2	Mus musculus EBNA1 binding protein 2 (Ebna1bp2), mRNA.	3.75	1.1242
5900523	NM_201407.1	BC026996	Mus musculus cDNA sequence BC026996 (BC026996), mRNA.	3.7542	1.1189
4760070	NM_008446.1	Kif4	Mus musculus kinesin family member 4 (Kif4), mRNA.	3.7548	1.1124
4480050	NM_026119.2	Vdrip	Mus musculus vitamin D receptor interacting protein (Vdrip), mRNA.	3.7558	1.1209
6380133	NM_133992.1	Usp52	Mus musculus ubiquitin specific protease 52 (Usp52), mRNA.	3.7564	1.1163
360088	NM_026678.3	Blvra	Mus musculus biliverdin reductase A (Blvra), mRNA.	3.7645	1.1189
4210609	NM_009532.2	Xrcc1	Mus musculus X-ray repair complementing defective repair in Chinese hamster cells 1 (Xrcc1), mRNA.	3.7669	1.1158
6100315	NM_009469.3	Ulk1	Mus musculus Unc-51 like kinase 1 (C. elegans) (Ulk1), mRNA.	3.7705	1.1095
5670162	NM_009358.2	Ppp2r5d	Mus musculus protein phosphatase 2, regulatory subunit B (B56), delta isoform (Ppp2r5d), mRNA.	3.776	1.1159
3390519	NM_011369.1	Shcbp1	Mus musculus Shc SH2-domain binding protein 1 (Shcbp1), mRNA.	3.7825	1.1087
2680364	NM_025838.1	1110004B13Rik	Mus musculus RIKEN cDNA 1110004B13 gene (1110004B13Rik), transcript variant 1, mRNA.	3.7895	1.1143
3450170	NM_019704	C78915	Mus musculus expressed sequence C78915 (C78915), mRNA.	3.7935	1.1143
780039	NM_011991.1	Cops3	Mus musculus COP9 (constitutive photomorphogenic) homolog, subunit 3 (Arabidopsis thaliana) (Cops3), mRNA.	3.7945	1.1154
5080082	XM_128110.3	1810060D16Rik	Mus musculus RIKEN cDNA 1810060D16 gene (1810060D16Rik), mRNA.	3.8003	1.1156
3140170	XM_134593.3	4932417I16Rik		3.8024	1.1179
2940019	NM_019880.2	Mtch1	Mus musculus mitochondrial carrier homolog 1 (C. elegans) (Mtch1), mRNA.	3.8042	1.1135
7040750	NM_172532.1	Aldh5a1		3.8109	1.1188
1980019	NM_172146.1	Ppat	Mus musculus phosphoribosyl pyrophosphate amidotransferase (Ppat), mRNA.	3.8128	1.1129
5360577	NM_026579.2	D10Wsu102e	Mus musculus DNA segment, Chr 10, Wayne State University 102, expressed (D10Wsu102e), mRNA.	3.8139	1.1269
130154	NM_133975.2	Trip12		3.8178	1.1144
3130270	NM_026498.1	Mrps11	Mus musculus mitochondrial ribosomal protein S11 (Mrps11), mRNA.	3.8239	1.1202
6370288	NM_007634.2	Ccnf	Mus musculus cyclin F (Ccnf), mRNA.	3.8247	1.1161
580348	NM_172456.1	Endogl1	Mus musculus endonuclease G-like 1 (Endogl1), mRNA.	3.8266	1.1248
2970152	XM_127523.2	C86987	Mus musculus expressed sequence C86987 (C86987), mRNA.	3.8316	1.1119
5890593	NM_175318.2	5830435K17Rik	Mus musculus RIKEN cDNA 5830435K17 gene (5830435K17Rik), mRNA.	3.8324	1.1297
4850066	NM_011287.1	Rpl10a	Mus musculus ribosomal protein L10A (Rpl10a), mRNA.	3.84	1.1228
840093	NM_018877.1	Setdb1	Mus musculus SET domain, bifurcated 1 (Setdb1), mRNA.	3.8468	1.1209
6110097	NM_016895.2	Ak2	Mus musculus adenylate kinase 2 (Ak2), mRNA.	3.8476	1.12
1580040	NM_026746.1	1110014D18Rik	Mus musculus RIKEN cDNA 1110014D18 gene (1110014D18Rik), mRNA.	3.849	1.135
6940670	NM_025635.1	Zwint		3.8529	1.1178
1110543	NM_029248.1	Josd3	Mus musculus Josephin domain containing 3 (Josd3), transcript variant 2, mRNA.	3.8564	1.1269
2120735	NM_027977.1	2310001A20Rik	Mus musculus RIKEN cDNA 2310001A20 gene (2310001A20Rik), mRNA.	3.8607	1.111
6040576	NM_175016.1	AU016977	Mus musculus expressed sequence AU016977 (AU016977), mRNA.	3.8611	1.1206
3440270	NM_178795.3	B430315C20Rik	Mus musculus RIKEN cDNA B430315C20 gene (B430315C20Rik), mRNA.	3.8655	1.1219
4480735	NM_016784.2	Plrg1	Mus musculus pleiotropic regulator 1, PRL1 homolog (Arabidopsis) (Plrg1), mRNA.	3.8672	1.1234
4610148	NM_011431.2	Snrp116	Mus musculus U5 small nuclear ribonucleoprotein (Snrp116), mRNA.	3.8714	1.1121
450600	NM_133671.1	U2af2	Mus musculus U2 small nuclear ribonucleoprotein auxiliary factor (U2AF) 2 (U2af2), mRNA.	3.8732	1.1162
1050039	NM_019750.2	Nat6	Mus musculus N-acetyltransferase 6 (Nat6), mRNA.	3.8771	1.1321
3120037	NM_011231.1	Rabggtb	Mus musculus RAB geranylgeranyl transferase, b subunit (Rabggtb), mRNA.	3.8772	1.1248
2230463	NM_023214.3	Slc30a7	Mus musculus solute carrier family 30 (zinc transporter), member 7 (Slc30a7), mRNA.	3.8832	1.116
6770563	NM_021354.1	Drg2	Mus musculus developmentally regulated GTP binding protein 2 (Drg2), mRNA.	3.8887	1.1297
70577	NM_011137.1	Pou2f1	Mus musculus POU domain, class 2, transcription factor 1 (Pou2f1), transcript variant 1, mRNA.	3.8928	1.1186
360593	NM_023464.1	Ssna1	Mus musculus Sjogren's syndrome nuclear autoantigen 1 (Ssna1), mRNA.	3.9013	1.1223
7050736	NM_007700.1	Chuk	Mus musculus conserved helix-loop-helix ubiquitous kinase (Chuk), mRNA.	3.9014	1.1268
3140500	NM_013651.3	Sf3a2	Mus musculus splicing factor 3a, subunit 2 (Sf3a2), mRNA.	3.9058	1.1147
2340746	NM_019705.2	AL033326	Mus musculus expressed sequence AL033326 (AL033326), mRNA.	3.9085	1.12
6370706	NM_144791.1	MGC6357	Mus musculus hypothetical protein MGC6357 (MGC6357), mRNA.	3.91	1.1278
450494	NM_026670.2	Zmym1	Mus musculus zinc finger, MYM domain containing 1 (Zmym1), mRNA.	3.9118	1.1242
4070500	NM_008044.1	Frda	Mus musculus Friedreich ataxia (Frda), mRNA.	3.9171	1.1173
2230132	NM_019665.2	Arl6	Mus musculus ADP-ribosylation factor-like 6 (Arl6), mRNA.	3.9203	1.1272
7050603	NM_029976.2	D11Ertd497e	Mus musculus DNA segment, Chr 11, ERATO Doi 497, expressed (D11Ertd497e), mRNA.	3.9233	1.1273
110072	NM_153053.3	Sf3b4	Mus musculus splicing factor 3b, subunit 4 (Sf3b4), mRNA.	3.9241	1.1187
2320722	NM_030225.3	Dlst	Mus musculus dihydrolipoamide S-succinyltransferase (E2 component of 2-oxo-glutarate complex) (Dlst), mRNA.	3.9257	1.1249
2940066	NM_029891.1	9430034D17Rik	Mus musculus RIKEN cDNA 9430034D17 gene (9430034D17Rik), mRNA.	3.9272	1.125
840519	NM_025735.1	Map1lc3a	Mus musculus microtubule-associated protein 1 light chain 3 alpha (Map1lc3a), mRNA.	3.9273	1.1206
6590601	NM_025852.2	Tceb3bp1	Mus musculus transcription elongation factor B polypeptide 3 binding protein 1 (Tceb3bp1), mRNA.	3.9284	1.1097
3390136	XM_283579.2	9430016H08Rik	Mus musculus RIKEN cDNA 9430016H08 gene (9430016H08Rik), mRNA.	3.9332	1.1121
1190193	NM_028839.2	2310014H19Rik	Mus musculus RIKEN cDNA 2310014H19 gene (2310014H19Rik), mRNA.	3.9357	1.1109
3520408	NM_024451.1	Unc84a	Mus musculus unc-84 homolog A (C. elegans) (Unc84a), mRNA.	3.9368	1.1194
5340717	NM_019767.1	Arpc1a	Mus musculus actin related protein 2/3 complex, subunit 1A (Arpc1a), mRNA.	3.9405	1.1231
3850048	NM_026616.1	1500026D16Rik	Mus musculus RIKEN cDNA 1500026D16 gene (1500026D16Rik), mRNA.	3.9426	1.1178
2120563	NM_153587	Rps6ka5	Mus musculus ribosomal protein S6 kinase, polypeptide 5 (Rps6ka5), mRNA.	3.9515	1.1266
4780735	NM_172428.1	2310042L06Rik	Mus musculus RIKEN cDNA 2310042L06 gene (2310042L06Rik), mRNA.	3.9571	1.1175
2370338	NM_026647.2	Zdhhc21	Mus musculus zinc finger, DHHC domain containing 21 (Zdhhc21), mRNA.	3.9579	1.1236
1230097	NM_009225.1	Snrpb	Mus musculus small nuclear ribonucleoprotein B (Snrpb), mRNA.	3.9607	1.1157
5270019	NM_021498.2	Pole3	Mus musculus polymerase (DNA directed), epsilon 3 (p17 subunit) (Pole3), mRNA.	3.9659	1.1197
3780019	NM_023579.2	Kpnb3	Mus musculus karyopherin (importin) beta 3 (Kpnb3), mRNA.	3.9716	1.1264
5890315	NM_028023.3	Cdca4	Mus musculus cell division cycle associated 4 (Cdca4), mRNA.	3.979	1.1283
4150168	XM_148071.1	Dnajb11	Mus musculus DnaJ (Hsp40) homolog, subfamily B, member 11 (Dnajb11), mRNA.	3.9982	1.1225
5860373	XM_128698.5	2610024N24Rik	Mus musculus RIKEN cDNA 2610024N24 gene (2610024N24Rik), mRNA.	4.0011	1.123
6940605	NM_025360.1	1200002G13Rik	Mus musculus RIKEN cDNA 1200002G13 gene (1200002G13Rik), mRNA.	4.0018	1.1104
1780452	NM_175356.1	Pik4cb	Mus musculus phosphatidylinositol 4-kinase, catalytic, beta polypeptide (Pik4cb), mRNA.	4.0032	1.1203
870632	NM_007839.1	Dhx15	Mus musculus DEAH (Asp-Glu-Ala-His) box polypeptide 15 (Dhx15), mRNA.	4.0037	1.11
4760014	NM_144527.2	2410030J07Rik	Mus musculus RIKEN cDNA 2410030J07 gene (2410030J07Rik), mRNA.	4.0048	1.13
4920402	NM_054089.2	Ncoa6ip	Mus musculus nuclear receptor coactivator 6 interacting protein (Ncoa6ip), mRNA.	4.0066	1.1155
940215	NM_007623.2	Cbx2	Mus musculus chromobox homolog 2 (Drosophila Pc class) (Cbx2), mRNA.	4.0068	1.1166
1240068	NM_153057.2	D7Ertd156e	Mus musculus DNA segment, Chr 7, ERATO Doi 156, expressed (D7Ertd156e), mRNA.	4.0123	1.1107
3060093	NM_133806.2	Uap1	Mus musculus UDP-N-acetylglucosamine pyrophosphorylase 1 (Uap1), mRNA.	4.0165	1.1258
770050	NM_030167.1	4632404H22Rik	Mus musculus RIKEN cDNA 4632404H22 gene (4632404H22Rik), mRNA.	4.024	1.1197
2760541	NM_146144.2	Usp1	Mus musculus ubiquitin specific protease 1 (Usp1), mRNA.	4.0302	1.1271
430301	XM_131444.4	Prpf4	Mus musculus PRP4 pre-mRNA processing factor 4 homolog (yeast) (Prpf4), mRNA.	4.0319	1.1262
3990356	NM_001003918.1	Usp7	Mus musculus ubiquitin specific peptidase 7 (Usp7), mRNA.	4.0376	1.1182
3520059	NM_025480.2	2810021O14Rik	Mus musculus RIKEN cDNA 2810021O14 gene (2810021O14Rik), mRNA.	4.0446	1.1226
5420458	NM_013721	Rpl7a	Mus musculus ribosomal protein L7a (Rpl7a), mRNA.	4.0629	1.1227
1450064	NM_011600.2	Tle4	Mus musculus transducin-like enhancer of split 4, homolog of Drosophila E(spl) (Tle4), mRNA.	4.064	1.1219
6770746	NM_009012.1	Rad50	Mus musculus RAD50 homolog (S. cerevisiae) (Rad50), mRNA.	4.0643	1.1238
3870711	NM_023854.1	Zfp289	Mus musculus zinc finger protein 289 (Zfp289), mRNA.	4.0714	1.1242
6900040	NM_030015.1	Peli1	Mus musculus pellino 1 (Peli1), mRNA.	4.076	1.1248
2350196	NM_001037746.1	AU021838	Mus musculus expressed sequence AU021838 (AU021838), mRNA.	4.0835	1.1156
360711	NM_013787.1	Skp2	Mus musculus S-phase kinase-associated protein 2 (p45) (Skp2), mRNA.	4.0867	1.1273
5360139	NM_175446.2	B930008K04Rik	Mus musculus RIKEN cDNA B930008K04 gene (B930008K04Rik), mRNA.	4.0918	1.1326
6450026	NM_030236.1	Fbxo34	Mus musculus F-box only protein 34 (Fbxo34), mRNA.	4.1006	1.1246
1990008	NM_023060.2	Eefsec	Mus musculus eukaryotic elongation factor, selenocysteine-tRNA-specific (Eefsec), mRNA.	4.1046	1.1247
2350368	NM_009838	Cct6a	Mus musculus chaperonin subunit 6a (zeta) (Cct6a), mRNA.	4.1076	1.1261
1690193	NM_016910.2	Ppm1d	Mus musculus protein phosphatase 1D magnesium-dependent, delta isoform (Ppm1d), mRNA.	4.1162	1.1142
110026	NM_028242.1	Htatsf1		4.123	1.1206
4010112	NM_009014.2	Rad51l1	Mus musculus RAD51-like 1 (S. cerevisiae) (Rad51l1), mRNA.	4.1269	1.127
5720047	NM_172483.1	Zfp180	Mus musculus zinc finger protein 180 (Zfp180), mRNA.	4.1307	1.1151
3780682	NM_026014.3	Ris2	Mus musculus retroviral integration site 2 (Ris2), mRNA.	4.1337	1.1289
1500725	NM_182995.1	6330503K22Rik	Mus musculus RIKEN cDNA 6330503K22 gene (6330503K22Rik), mRNA.	4.1371	1.1258
3450079	NM_019836.1	2610024G14Rik	Mus musculus RIKEN cDNA 2610024G14 gene (2610024G14Rik), mRNA.	4.1395	1.1145
2680731	NM_007838.2	Ddost	Mus musculus dolichyl-di-phosphooligosaccharide-protein glycotransferase (Ddost), mRNA.	4.1486	1.1232
6130731	NM_199447.2	AA408556	Mus musculus expressed sequence AA408556 (AA408556), mRNA.	4.1545	1.1315
6400040	NM_001037823.1	C330027G06Rik	Mus musculus RIKEN cDNA C330027G06 gene (C330027G06Rik), mRNA.	4.1547	1.1306
1230138	NM_026934.2	2610312B22Rik	Mus musculus RIKEN cDNA 2610312B22 gene (2610312B22Rik), mRNA.	4.1616	1.1179
2260427	NM_016710.1	Nsbp1	Mus musculus nucleosome binding protein 1 (Nsbp1), mRNA.	4.1627	1.1274
6840465	NM_146186.2	2310038K02Rik	Mus musculus RIKEN cDNA 2310038K02 gene (2310038K02Rik), mRNA.	4.1672	1.124
6770594	NM_175101.2	0610039A15Rik	Mus musculus RIKEN cDNA 0610039A15 gene (0610039A15Rik), mRNA.	4.1675	1.1229
2760180	NM_013768.1	Skb1	Mus musculus SKB1 homolog (S. pombe) (Skb1), mRNA.	4.1787	1.1203
2340451	NM_025652.1	Gtf3a	Mus musculus general transcription factor III A (Gtf3a), mRNA.	4.184	1.1259
4590725	NM_078477	Klf16	Mus musculus Kruppel-like factor 16 (Klf16), mRNA.	4.19	1.1355
3830041	NM_019652	Asna1	Mus musculus arsA (bacterial) arsenite transporter, ATP-binding, homolog 1 (Asna1), mRNA.	4.1906	1.1294
4010441	NM_026584.2	Gtf2e2	Mus musculus general transcription factor II E, polypeptide 2 (beta subunit) (Gtf2e2), mRNA.	4.1915	1.1222
3130242	NM_026570.1	Yeats4		4.1923	1.1231
2190129	NM_009908.1	Cmas	Mus musculus cytidine monophospho-N-acetylneuraminic acid synthetase (Cmas), mRNA.	4.201	1.1273
5270047	NM_145358.1	Camkk2	Mus musculus calcium/calmodulin-dependent protein kinase kinase 2, beta (Camkk2), mRNA.	4.2043	1.1302
6290095	NM_145851.1	Cables2	Mus musculus Cdk5 and Abl enzyme substrate 2 (Cables2), mRNA.	4.2065	1.124
870520	NM_144824.1	BC021790	Mus musculus cDNA sequence BC021790 (BC021790), mRNA.	4.2108	1.1163
4760195	NM_016895.2	Ak2	Mus musculus adenylate kinase 2 (Ak2), mRNA.	4.2119	1.1238
870446	NM_029068.2	Snx16	Mus musculus sorting nexin 16 (Snx16), mRNA.	4.2133	1.134
3060008	NM_011536.1	Tbx4	Mus musculus T-box 4 (Tbx4), mRNA.	4.2178	1.1285
5290451	NM_022654.1	Lrdd	Mus musculus leucine-rich and death domain containing (Lrdd), mRNA.	4.2382	1.1314
4590048	NM_007690.1	Chd1	Mus musculus chromodomain helicase DNA binding protein 1 (Chd1), mRNA.	4.2445	1.1185
2190273	NM_172410.1	Nup93	Mus musculus nucleoporin 93 (Nup93), mRNA.	4.2448	1.1262
6350538	NM_008947	Psmc1	Mus musculus protease (prosome, macropain) 26S subunit, ATPase 1 (Psmc1), mRNA.	4.255	1.1336
940091	XM_134156.2	1700029J07Rik	Mus musculus RIKEN cDNA 1700029J07 gene (1700029J07Rik), mRNA.	4.2595	1.1285
5570593	NM_017374.2	Ppp2cb	Mus musculus protein phosphatase 2a, catalytic subunit, beta isoform (Ppp2cb), mRNA.	4.2733	1.1263
6650736	NM_173386.1	E330016A19Rik	Mus musculus RIKEN cDNA E330016A19 gene (E330016A19Rik), mRNA.	4.2816	1.1248
6840609	NM_145972	BC027231	Mus musculus cDNA sequence BC027231 (BC027231), mRNA.	4.2862	1.1292
6900059	NM_030252.1	BC003266	Mus musculus cDNA sequence BC003266 (BC003266), mRNA.	4.2867	1.1283
5910240	NM_133786.3	Smc4l1	Mus musculus SMC4 structural maintenance of chromosomes 4-like 1 (yeast) (Smc4l1), mRNA.	4.2902	1.1316
5720576	NM_133227.2	Nup155	Mus musculus nucleoporin 155 (Nup155), mRNA.	4.2917	1.1213
1450465	NM_024168.1	Leng5	Mus musculus leukocyte receptor cluster (LRC) member 5 (Leng5), mRNA.	4.3005	1.1171
510082	NM_030597.2	Lsm2	Mus musculus LSM2 homolog, U6 small nuclear RNA associated (S. cerevisiae) (Lsm2), mRNA.	4.3025	1.1262
5550358	NM_026184.2	1300013B24Rik	Mus musculus RIKEN cDNA 1300013B24 gene (1300013B24Rik), mRNA.	4.3117	1.1233
6760551	NM_028875.1	Xrcc3	Mus musculus X-ray repair complementing defective repair in Chinese hamster cells 3 (Xrcc3), mRNA.	4.3117	1.1341
2350487	NM_027494.1	Zcchc8	Mus musculus zinc finger, CCHC domain containing 8 (Zcchc8), mRNA.	4.3136	1.1264
5290369	NM_026561.2	C330027I04Rik	Mus musculus RIKEN cDNA C330027I04 gene (C330027I04Rik), mRNA.	4.3154	1.1341
110687	NM_030261.2	Sesn3	Mus musculus sestrin 3 (Sesn3), mRNA.	4.3214	1.1277
4070717	NM_028982.2	8430419L09Rik	Mus musculus RIKEN cDNA 8430419L09 gene (8430419L09Rik), mRNA.	4.3267	1.1245
4920341	NM_146097.1	BC018472	Mus musculus cDNA sequence BC018472 (BC018472), mRNA.	4.3271	1.1404
4730133	NM_016714.2	Nup50	Mus musculus nucleoporin 50 (Nup50), mRNA.	4.3282	1.1266
2190725	NM_010380	H2-D1	Mus musculus histocompatibility 2, D region locus 1 (H2-D1), mRNA.	4.3302	1.1223
5050403	NM_173366.1	1500010G04Rik	Mus musculus RIKEN cDNA 1500010G04 gene (1500010G04Rik), mRNA.	4.3427	1.1328
2060162	NM_028487.2	1700034P14Rik	Mus musculus RIKEN cDNA 1700034P14 gene (1700034P14Rik), mRNA.	4.3446	1.1284
4050736	NM_009013.1	Rad51ap1	Mus musculus RAD51 associated protein 1 (Rad51ap1), mRNA.	4.3468	1.1254
2630288	NM_022885.1	Slc30a5	Mus musculus solute carrier family 30 (zinc transporter), member 5 (Slc30a5), mRNA.	4.3535	1.1254
4050739	NM_018739.1	Rp9h	Mus musculus retinitis pigmentosa 9 homolog (human) (Rp9h), mRNA.	4.3568	1.1248
5220543	NM_019673.1	Actl6a		4.37	1.131
1580242	NM_023317.1	Nde1	Mus musculus nuclear distribution gene E homolog 1 (A nidulans) (Nde1), mRNA.	4.3766	1.1265
6420706	NM_025747.2	4933411K20Rik	Mus musculus RIKEN cDNA 4933411K20 gene (4933411K20Rik), mRNA.	4.3823	1.1221
6550711	NM_009370.2	Tgfbr1	Mus musculus transforming growth factor, beta receptor I (Tgfbr1), mRNA.	4.3946	1.1242
7040408	NM_019836	2610024G14Rik	Mus musculus RIKEN cDNA 2610024G14 gene (2610024G14Rik), mRNA.	4.4107	1.1271
4060176	NM_025950.1	Cdc37l		4.4166	1.1212
1090021	NM_009070.1	Rnps1	Mus musculus ribonucleic acid binding protein S1 (Rnps1), mRNA.	4.42	1.1291
2350441	NM_172488.1	9030625A04Rik	Mus musculus RIKEN cDNA 9030625A04 gene (9030625A04Rik), mRNA.	4.4285	1.1259
3610717	NM_146040.1	BC006933	Mus musculus cDNA sequence BC006933 (BC006933), mRNA.	4.4309	1.1291
3800156	NM_008316.2	Hus1	Mus musculus Hus1 homolog (S. pombe) (Hus1), mRNA.	4.4387	1.1289
4730600	NM_130862.1	Baiap2	Mus musculus brain-specific angiogenesis inhibitor 1-associated protein 2 (Baiap2), mRNA.	4.4395	1.1296
6040735	NM_011290	Rpl6	Mus musculus ribosomal protein L6 (Rpl6), mRNA.	4.4397	1.1259
6420670	NM_021295.1	Lancl1	Mus musculus LanC (bacterial lantibiotic synthetase component C)-like 1 (Lancl1), mRNA.	4.4438	1.125
1660053	NM_145999.2	Rhot2	Mus musculus ras homolog gene family, member T2 (Rhot2), mRNA.	4.4444	1.1286
6840484	NM_027872.1	1200006F02Rik	Mus musculus RIKEN cDNA 1200006F02 gene (1200006F02Rik), mRNA.	4.4577	1.1247
3800711	NM_001033201.1	AU014645	Mus musculus expressed sequence AU014645 (AU014645), mRNA. XM_899103 XM_899107 XM_907156 XM_920218 XM_920231 XM_920251 XM_920260 XM_920269 XM_920279	4.4612	1.1325
5220056	NM_008568.1	Mcm7	Mus musculus minichromosome maintenance deficient 7 (S. cerevisiae) (Mcm7), mRNA.	4.4627	1.1228
5900750	NM_025680.2	Ctnnbl1	Mus musculus catenin, beta like 1 (Ctnnbl1), mRNA.	4.4717	1.1264
3610014	NM_010926.1	Noc4	Mus musculus neighbor of Cox4 (Noc4), mRNA.	4.4748	1.1349
1190088	NM_198622.1	H1fx	Mus musculus H1 histone family, member X (H1fx), mRNA.	4.479	1.1273
50707	NM_011358.1	Sfrs2	Mus musculus splicing factor, arginine/serine-rich 2 (SC-35) (Sfrs2), mRNA.	4.4803	1.123
5890672	NM_177150.1	G630055P03Rik	Mus musculus RIKEN cDNA G630055P03 gene (G630055P03Rik), mRNA.	4.4841	1.1298
2570601	NM_026665.2	3110002L15Rik	Mus musculus RIKEN cDNA 3110002L15 gene (3110002L15Rik), mRNA.	4.488	1.1326
2360070	XM_355585.1	6430512A10Rik		4.4909	1.1285
7040242	NM_145371.1	Eif2b1	Mus musculus eukaryotic translation initiation factor 2B, subunit 1 (alpha) (Eif2b1), mRNA.	4.4964	1.1279
110300	NM_011237.1	Rad9	Mus musculus RAD9 homolog (S. pombe) (Rad9), mRNA.	4.5005	1.1272
5700039	NM_007790.2	Cspg6	Mus musculus chondroitin sulfate proteoglycan 6 (Cspg6), mRNA.	4.5103	1.1169
5220524	NM_177648.2	Tmem15	Mus musculus transmembrane protein 15 (Tmem15), mRNA.	4.5219	1.1298
2810746	NM_178398.2	2510001I10Rik		4.5235	1.1329
5900215	NM_015781.2	Nap1l1	Mus musculus nucleosome assembly protein 1-like 1 (Nap1l1), mRNA.	4.5283	1.1256
2260373	NM_023058.1	AW209059	Mus musculus expressed sequence AW209059 (AW209059), mRNA.	4.5331	1.1268
6040068	NM_172688.1	Map3k7	Mus musculus mitogen activated protein kinase kinase kinase 7 (Map3k7), mRNA.	4.5336	1.1215
5700035	NM_010752.1	Mad1l1	Mus musculus mitotic arrest deficient 1-like 1 (Mad1l1), mRNA.	4.5415	1.135
5390332	XM_355635.1	5930418K15Rik		4.5493	1.1302
2260278	NM_019419.1	Arl6ip1	Mus musculus ADP-ribosylation factor-like 6 interacting protein 1 (Arl6ip1), mRNA.	4.5637	1.1264
3120601	NM_207161	BC048355		4.5698	1.1368
3170280		Snrpf		4.5712	1.1252
5700064	XM_128634.4	Slc35b1	Mus musculus solute carrier family 35, member B1 (Slc35b1), mRNA.	4.5731	1.1277
2230072	NM_019832.2	Gkap1		4.5751	1.126
2340037	NM_009357.1	Tex261	Mus musculus testis expressed gene 261 (Tex261), mRNA.	4.576	1.1231
6620497	NM_008101.1	Gcgr	Mus musculus glucagon receptor (Gcgr), mRNA.	4.5808	1.132
5570458	NM_145529.1	Cstf3	Mus musculus cleavage stimulation factor, 3 pre-RNA, subunit 3 (Cstf3), mRNA.	4.5823	1.1311
6760403	NM_026844.2	2310061C15Rik		4.588	1.1241
940309	AK002848.1		Mus musculus adult male kidney cDNA, RIKEN full-length enriched library, clone:0610039M20 product:ribosomal protein S12, full insert sequence.	4.5969	1.135
4590382	NM_001013775.1	LOC381806	Mus musculus similar to Murinoglobulin 2 precursor (MuG2) (LOC381806), mRNA.	4.5984	1.1327
6620692	NM_181391.1	Chchd7		4.6013	1.1392
3450048	NM_019429.1	Prss16	Mus musculus protease, serine, 16 (thymus) (Prss16), mRNA.	4.6046	1.1321
6450725	NM_021714.3	Wbp11	Mus musculus WW domain binding protein 11 (Wbp11), mRNA.	4.611	1.1238
940079	NM_025840.2	Bzw2	Mus musculus basic leucine zipper and W2 domains 2 (Bzw2), mRNA.	4.6112	1.1371
3520082	NM_010436.2	H2afx	Mus musculus H2A histone family, member X (H2afx), mRNA.	4.634	1.1368
130446	NM_153501.1	Pank2	Mus musculus pantothenate kinase 2 (Hallervorden-Spatz syndrome) (Pank2), mRNA.	4.6343	1.1304
4070162	XM_131155.3	2810453L12Rik	Mus musculus RIKEN cDNA 2810453L12 gene (2810453L12Rik), mRNA.	4.6388	1.1326
5270092	NM_021462.2	Mknk2	Mus musculus MAP kinase-interacting serine/threonine kinase 2 (Mknk2), mRNA.	4.6563	1.1335
4670129	NM_177766.2	6030458H05	Mus musculus hypothetical protein 6030458H05 (6030458H05), mRNA.	4.6597	1.1379
7000594	NM_010256.1	Gart	Mus musculus phosphoribosylglycinamide formyltransferase (Gart), mRNA.	4.6624	1.125
1500463	NM_010331.2	Gpaa1	Mus musculus GPI anchor attachment protein 1 (Gpaa1), mRNA.	4.6651	1.1415
3120156	XM_131709.5	Txln		4.6719	1.1354
1690053	NM_019562.1	Uchl5	Mus musculus ubiquitin carboxyl-terminal esterase L5 (Uchl5), mRNA.	4.674	1.1328
2030451	NM_010477.2	Hspd1	Mus musculus heat shock protein 1 (chaperonin) (Hspd1), mRNA.	4.6758	1.1308
5340008	XM_356061.1	Upf3a	Mus musculus UPF3 regulator of nonsense transcripts homolog A (yeast) (Upf3a), mRNA.	4.6816	1.1364
4210156	NM_007611.1	Casp7	Mus musculus caspase 7 (Casp7), mRNA.	4.682	1.1273
4060300	NM_011078.2	Phf2	Mus musculus PHD finger protein 2 (Phf2), mRNA.	4.6833	1.1304
4590433	NM_172301.2	Ccnb1	Mus musculus cyclin B1 (Ccnb1), mRNA.	4.6943	1.1331
4010593	NM_026195.1	Atic	Mus musculus 5-aminoimidazole-4-carboxamide ribonucleotide formyltransferase/IMP cyclohydrolase (Atic), mRNA.	4.6981	1.1334
4920025	NM_009704.2	Areg	Mus musculus amphiregulin (Areg), mRNA.	4.701	1.1354
5550520	NM_010577.2	Itga5	Mus musculus integrin alpha 5 (fibronectin receptor alpha) (Itga5), mRNA.	4.714	1.1365
6520400	NM_145955.2	1110007A13Rik	Mus musculus RIKEN cDNA 1110007A13 gene (1110007A13Rik), mRNA.	4.7356	1.1214
2690541	NM_153585.3	Cnot10	Mus musculus CCR4-NOT transcription complex, subunit 10 (Cnot10), mRNA.	4.7372	1.1452
4210112	NM_133847.2	Tm9sf4		4.74	1.1302
2320373	NM_021876.1	Eed	Mus musculus embryonic ectoderm development (Eed), mRNA.	4.7455	1.1398
4780669	NM_009764.2	Brca1	Mus musculus breast cancer 1 (Brca1), mRNA.	4.7574	1.1397
3780110	NM_172310.1	A530046H20Rik	Mus musculus RIKEN cDNA A530046H20 gene (A530046H20Rik), mRNA.	4.7575	1.1337
6900471	NM_144886.1	Exosc2	Mus musculus exosome component 2 (Exosc2), mRNA.	4.7617	1.1337
5910411	NM_008157.1	Gpr19	Mus musculus G protein-coupled receptor 19 (Gpr19), mRNA.	4.7641	1.1365
3130446	NM_152810.1	Cdc5l	Mus musculus cell division cycle 5-like (S. pombe) (Cdc5l), mRNA.	4.7746	1.137
50333	NM_013827.1	Mtf2	Mus musculus metal response element binding transcription factor 2 (Mtf2), mRNA.	4.7769	1.1283
3610563	NM_024461.1	1810037I17Rik	Mus musculus RIKEN cDNA 1810037I17 gene (1810037I17Rik), mRNA.	4.7773	1.1382
360270	NM_017477.1	Copg	Mus musculus coatomer protein complex, subunit gamma (Copg), mRNA.	4.7852	1.1321
1450070	NM_144820.1	1700009P13Rik	Mus musculus RIKEN cDNA 1700009P13 gene (1700009P13Rik), mRNA.	4.7876	1.1314
7100576	NM_013716	G3bp	Mus musculus Ras-GTPase-activating protein SH3-domain binding protein (G3bp), mRNA.	4.7976	1.1303
50193	NM_134092.2	Mtbp	Mus musculus Mdm2, transformed 3T3 cell double minute p53 binding protein (Mtbp), mRNA.	4.7996	1.1346
6370142	NM_133362.1	Erdr1	Mus musculus erythroid differentiation regulator 1 (Erdr1), mRNA.	4.8055	1.1428
6550035	NM_026614.1	Ndufa5	Mus musculus NADH dehydrogenase (ubiquinone) 1 alpha subcomplex, 5 (Ndufa5), mRNA.	4.8123	1.1349
1990551	NM_021512.1	Nup160	Mus musculus nucleoporin 160 (Nup160), mRNA.	4.8154	1.1261
4540722	NM_028850.1	Chic2	Mus musculus cysteine-rich hydrophobic domain 2 (Chic2), mRNA.	4.8155	1.13
2940497	NM_013826.1	Mocs2	Mus musculus molybdenum cofactor synthesis 2 (Mocs2), mRNA.	4.8187	1.1306
2630494	NM_018826.2	Irx5	Mus musculus Iroquois related homeobox 5 (Drosophila) (Irx5), mRNA.	4.8314	1.1463
1190026	NM_028760.1	1200008O12Rik	Mus musculus RIKEN cDNA 1200008O12 gene (1200008O12Rik), mRNA.	4.8541	1.1241
6200520	NM_009173.1	Siah1b	Mus musculus seven in absentia 1B (Siah1b), mRNA.	4.8563	1.1345
1500333	NM_027445.1	5730408C10Rik		4.857	1.1271
1340170	NM_011499.1	Strap	Mus musculus serine/threonine kinase receptor associated protein (Strap), mRNA.	4.8763	1.1227
4730438	NM_009471.1	Umps	Mus musculus uridine monophosphate synthetase (Umps), mRNA.	4.8765	1.1397
4920717	NM_028119.2	Ddb2	Mus musculus damage specific DNA binding protein 2 (Ddb2), mRNA.	4.8788	1.1337
3780592	NM_053269.1	Rad51c	Mus musculus Rad51 homolog c (S. cerevisiae) (Rad51c), mRNA.	4.8834	1.133
630427	NM_177128.2	6820449I09Rik		4.887	1.1315
3520341	NM_028119.2	Ddb2	Mus musculus damage specific DNA binding protein 2 (Ddb2), mRNA.	4.8914	1.1338
2850170	NM_011793.2	Banf1	Mus musculus barrier to autointegration factor 1 (Banf1), mRNA.	4.8946	1.1284
6100364	NM_011677.1	Ung	Mus musculus uracil-DNA glycosylase (Ung), mRNA.	4.901	1.1331
2190239	NM_175554.3	Clspn		4.9289	1.1392
2510025	NM_024428.2	2810410M20Rik	Mus musculus RIKEN cDNA 2810410M20 gene (2810410M20Rik), mRNA.	4.9449	1.1409
4610082	NM_145371.1	Eif2b1	Mus musculus eukaryotic translation initiation factor 2B, subunit 1 (alpha) (Eif2b1), mRNA.	4.9449	1.1324
5720050	NM_026532.2	Nutf2	Mus musculus nuclear transport factor 2 (Nutf2), mRNA.	4.948	1.1385
4230368	NM_176836.2	2810485I05Rik	Mus musculus RIKEN cDNA 2810485I05 gene (2810485I05Rik), mRNA.	4.9532	1.1404
1090041	NM_018808.1	Dnajb1	Mus musculus DnaJ (Hsp40) homolog, subfamily B, member 1 (Dnajb1), mRNA.	4.9655	1.1307
6510341	NM_053179.2	Nans	Mus musculus N-acetylneuraminic acid synthase (sialic acid synthase) (Nans), mRNA.	4.9684	1.1384
1230170	XM_131404.3	E130306D19Rik		4.9696	1.1406
2260139	NM_016777.2	Nasp	Mus musculus nuclear autoantigenic sperm protein (histone-binding) (Nasp), mRNA.	4.9742	1.1363
1090746	NM_028244.1	2600005C20Rik	Mus musculus RIKEN cDNA 2600005C20 gene (2600005C20Rik), mRNA.	4.9754	1.1341
2480402	NM_001001500.1	9830163H01Rik	Mus musculus RIKEN cDNA 9830163H01 gene (9830163H01Rik), mRNA.	4.9772	1.1432
3390041	NM_030559.2	Vps16	Mus musculus vacuolar protein sorting 16 (yeast) (Vps16), mRNA.	4.9824	1.1394
4570736	NM_023053.1	Twsg1	Mus musculus twisted gastrulation homolog 1 (Drosophila) (Twsg1), mRNA.	4.9859	1.1369
2030736	NM_009462.1	Usp10	Mus musculus ubiquitin specific protease 10 (Usp10), mRNA.	4.991	1.1421
5900671	NM_008583.1	Men1	Mus musculus multiple endocrine neoplasia 1 (Men1), mRNA.	4.9951	1.1402
450500	XM_127591.4	2310021P13Rik		5.0003	1.1324
6510452	NM_183172.1	BC051080		5.0185	1.1341
2680050	NM_023167.1	Mrpl4	Mus musculus mitochondrial ribosomal protein L4 (Mrpl4), mRNA.	5.0287	1.1424
3800746	NM_010723.2	Lmo4	Mus musculus LIM domain only 4 (Lmo4), mRNA.	5.0338	1.1417
1740132	NM_016748.1	Ctps	Mus musculus cytidine 5-triphosphate synthase (Ctps), mRNA.	5.0356	1.1329
870400	NM_174852.2	Phf12	Mus musculus PHD finger protein 12 (Phf12), mRNA.	5.0372	1.1332
3520088	NM_026742.1	1110007M04Rik	Mus musculus RIKEN cDNA 1110007M04 gene (1110007M04Rik), mRNA.	5.0678	1.1375
510427	NM_028245.1	Zfp131	Mus musculus zinc finger protein 131 (Zfp131), mRNA.	5.072	1.1387
4760110	NM_023603.1	Sfpq	Mus musculus splicing factor proline/glutamine rich (polypyrimidine tract binding protein associated) (Sfpq), mRNA.	5.0819	1.1422
2570577	NM_028077.1	1810055G02Rik	Mus musculus RIKEN cDNA 1810055G02 gene (1810055G02Rik), mRNA.	5.0878	1.1398
730600	NM_025531.2	2310042G06Rik	Mus musculus RIKEN cDNA 2310042G06 gene (2310042G06Rik), mRNA.	5.0937	1.1487
6620438	NM_026643.2	2410017P07Rik	Mus musculus RIKEN cDNA 2410017P07 gene (2410017P07Rik), mRNA.	5.1031	1.1335
1090333	NM_175465.2	Sestd1	Mus musculus SEC14 and spectrin domains 1 (Sestd1), mRNA.	5.1205	1.1329
5130195	XM_134478.2	2010007L18Rik	Mus musculus RIKEN cDNA 2010007L18 gene (2010007L18Rik), mRNA.	5.1236	1.1388
2630398	XM_148118.1	4122402O22Rik	Mus musculus RIKEN cDNA 4122402O22 gene (4122402O22Rik), mRNA.	5.1488	1.1417
940059	NM_025954.2	1700012G19Rik	Mus musculus RIKEN cDNA 1700012G19 gene (1700012G19Rik), mRNA.	5.1662	1.1413
5130707	NM_016777.2	Nasp	Mus musculus nuclear autoantigenic sperm protein (histone-binding) (Nasp), mRNA.	5.1775	1.1408
3710575	NM_009054.1	Trim27	Mus musculus tripartite motif protein 27 (Trim27), mRNA.	5.1822	1.1403
3360037	NM_026403.2	2610027L16Rik	Mus musculus RIKEN cDNA 2610027L16 gene (2610027L16Rik), mRNA.	5.1867	1.1369
1780113	NM_028390.1	Anln	Mus musculus anillin, actin binding protein (scraps homolog, Drosophila) (Anln), mRNA.	5.187	1.1333
5360347	NM_011945.1	Map3k1	Mus musculus mitogen activated protein kinase kinase kinase 1 (Map3k1), mRNA.	5.1896	1.1433
2260070	NM_026121.1	Bag4	Mus musculus BCL2-associated athanogene 4 (Bag4), mRNA.	5.19	1.1396
870592	NM_152824.1	Rbm17	Mus musculus RNA binding motif protein 17 (Rbm17), mRNA.	5.1905	1.1384
3870215	NM_023324.1	Peli1	Mus musculus pellino 1 (Peli1), mRNA.	5.1916	1.1305
6550070	NM_145564.2	Fbxo21	Mus musculus F-box only protein 21 (Fbxo21), mRNA.	5.1981	1.1429
2850347	NM_013767.3	Csnk1e	Mus musculus casein kinase 1, epsilon (Csnk1e), mRNA.	5.2005	1.1401
4610347	NM_007913.2	Egr1	Mus musculus early growth response 1 (Egr1), mRNA.	5.204	1.143
3850025	XM_148118.1	4122402O22Rik	Mus musculus RIKEN cDNA 4122402O22 gene (4122402O22Rik), mRNA.	5.2163	1.1487
3120368	NM_145070.2	Hip1r	Mus musculus huntingtin interacting protein 1 related (Hip1r), mRNA.	5.225	1.1317
4780427	XM_129060.3	Sdccag33	Mus musculus serologically defined colon cancer antigen 33 (Sdccag33), mRNA.	5.229	1.1367
1940601	NM_009739.2	Bckdk	Mus musculus branched chain ketoacid dehydrogenase kinase (Bckdk), mRNA.	5.2361	1.1302
6370152	NM_178625.3	2700094F01Rik	Mus musculus RIKEN cDNA 2700094F01 gene (2700094F01Rik), mRNA.	5.2448	1.1439
940519	NM_008893.2	Pola2	Mus musculus polymerase (DNA directed), alpha 2 (Pola2), mRNA.	5.254	1.1359
2120722	NM_010480	Hspca	Mus musculus heat shock protein 1, alpha (Hspca), mRNA.	5.2584	1.1325
2810110	NM_010952.2	Oaz2	Mus musculus ornithine decarboxylase antizyme 2 (Oaz2), mRNA.	5.2671	1.1462
5220537	NM_010790.2	Melk	Mus musculus maternal embryonic leucine zipper kinase (Melk), mRNA.	5.2679	1.1426
3140040	NM_023066.1	Asph	Mus musculus aspartate-beta-hydroxylase (Asph), mRNA.	5.2864	1.135
5550064	NM_181325.2	Slc25a15	Mus musculus solute carrier family 25 (mitochondrial carrier; ornithine transporter), member 15 (Slc25a15), mRNA.	5.2909	1.1442
2510064	NM_145543.1	Mclc	Mus musculus Mid-1-related chloride channel 1 (Mclc), mRNA.	5.2983	1.1375
2360440	NM_173374.2	Sfrs1	Mus musculus splicing factor, arginine/serine-rich 1 (ASF/SF2) (Sfrs1), mRNA.	5.3005	1.1366
6110685	NM_134041.1	4930427A07Rik	Mus musculus RIKEN cDNA 4930427A07 gene (4930427A07Rik), mRNA.	5.3109	1.1407
610139	NM_016681.2	Chek2	Mus musculus CHK2 checkpoint homolog (S. pombe) (Chek2), mRNA.	5.3307	1.132
2370328	NM_001014425.1	Orc1l	Mus musculus origin recognition complex, subunit 1-like (S.cereviaiae) (Orc1l), transcript variant B, mRNA.	5.3498	1.1373
3450632	NM_033324.2	Dgcr8	Mus musculus DiGeorge syndrome critical region gene 8 (Dgcr8), mRNA.	5.3606	1.1443
1580044	NM_011256.1	Pitpnm2	Mus musculus phosphatidylinositol transfer protein, membrane-associated 2 (Pitpnm2), mRNA.	5.364	1.1472
1190138	NM_018785.1	Fnbp3	Mus musculus formin binding protein 3 (Fnbp3), mRNA.	5.3733	1.1418
6040066	NM_176987.2	4732471D19Rik	Mus musculus RIKEN cDNA 4732471D19 gene (4732471D19Rik), mRNA.	5.3842	1.1374
2230446	XM_126957.1	Rdh12	Mus musculus retinol dehydrogenase 12 (Rdh12), mRNA.	5.3867	1.148
450288	NM_009710.3	Art1	Mus musculus ADP-ribosyltransferase 1 (Art1), mRNA.	5.3888	1.1499
3190195	NM_029313.1	1700001C14Rik		5.393	1.1458
1090273	NM_199028.1	AK122525	Mus musculus cDNA sequence AK122525 (AK122525), mRNA.	5.3989	1.1513
2350168	NM_178654.2	Pkn2	Mus musculus protein kinase N2 (Pkn2), mRNA.	5.4061	1.143
3130546	NM_028717.2	Als2	Mus musculus amyotrophic lateral sclerosis 2 (juvenile) homolog (human) (Als2), mRNA.	5.4097	1.1409
2650538	XM_134026.4	2310051N18Rik	Mus musculus RIKEN cDNA 2310051N18 gene (2310051N18Rik), mRNA.	5.413	1.1382
2030520	NM_146036.1	Ahsa1	Mus musculus AHA1, activator of heat shock 90kDa protein ATPase homolog 1 (yeast) (Ahsa1), mRNA.	5.4133	1.1594
7040100	NM_026375.1	Elys	Mus musculus embryonic large molecule derived from yolk sac (Elys), mRNA.	5.4151	1.1383
5690048	NM_011042.1	Pcbp2	Mus musculus poly(rC) binding protein 2 (Pcbp2), mRNA.	5.4171	1.1468
4670332	NM_018736.2	Mre11a	Mus musculus meiotic recombination 11 homolog A (S. cerevisiae) (Mre11a), mRNA.	5.4315	1.1452
2340551	NM_026506.1	Snrpg	Mus musculus small nuclear ribonucleoprotein polypeptide G (Snrpg), mRNA.	5.4405	1.1349
4200170	NM_025705.1	Dcbld1	Mus musculus discoidin, CUB and LCCL domain containing 1 (Dcbld1), mRNA.	5.4418	1.147
6110180	NM_145927.1	Fntb	Mus musculus farnesyltransferase, CAAX box, beta (Fntb), mRNA.	5.4484	1.1417
2190110	NM_146074.1	Tfb1m	Mus musculus transcription factor B1, mitochondrial (Tfb1m), mRNA.	5.4695	1.1399
6590128	NM_173737.2	8430410A17Rik	Mus musculus RIKEN cDNA 8430410A17 gene (8430410A17Rik), mRNA.	5.4722	1.1485
1770632	NM_009689.1	Birc5	Mus musculus baculoviral IAP repeat-containing 5 (Birc5), mRNA.	5.4862	1.1423
5690341	XM_130053.2	2010317E24Rik	Mus musculus RIKEN cDNA 2010317E24 gene (2010317E24Rik), mRNA.	5.4879	1.1586
3060280	NM_134054.1	1110002B05Rik	Mus musculus RIKEN cDNA 1110002B05 gene (1110002B05Rik), mRNA.	5.4902	1.1477
5670184	NM_029720.1	5730592L21Rik	Mus musculus RIKEN cDNA 5730592L21 gene (5730592L21Rik), mRNA.	5.491	1.1439
2650035	NM_022309.2	Cbfb	Mus musculus core binding factor beta (Cbfb), mRNA.	5.5045	1.142
2630148	NM_020567.1	Gmnn	Mus musculus geminin (Gmnn), mRNA.	5.5219	1.1451
6350286	XM_356186.1	B930007L02Rik	Mus musculus RIKEN cDNA B930007L02 gene (B930007L02Rik), mRNA.	5.5251	1.1439
130022	NM_010790.2	Melk	Mus musculus maternal embryonic leucine zipper kinase (Melk), mRNA.	5.5385	1.1395
4780204	NM_025412	Pycrl	Mus musculus pyrroline-5-carboxylate reductase-like (Pycrl), mRNA.	5.5512	1.1458
780537	NM_011497.2	Stk6	Mus musculus serine/threonine kinase 6 (Stk6), mRNA.	5.5516	1.1445
2850670	NM_008228.1	Hdac1	Mus musculus histone deacetylase 1 (Hdac1), mRNA.	5.5666	1.1402
840280	NM_144873.1	Uhrf2	Mus musculus ubiquitin-like, containing PHD and RING finger domains 2 (Uhrf2), mRNA.	5.5679	1.1476
6590280	NM_008090.3	Gata2	Mus musculus GATA binding protein 2 (Gata2), mRNA.	5.5778	1.1421
1980672	NM_007451.2	Slc25a5	Mus musculus solute carrier family 25 (mitochondrial carrier; adenine nucleotide translocator), member 5 (Slc25a5), mRNA.	5.591	1.1502
730286	XM_131139.4	Rbm15		5.5989	1.1461
3170348	NM_007525.1	Bard1	Mus musculus BRCA1 associated RING domain 1 (Bard1), mRNA.	5.6013	1.1461
2260309	NM_145221.1	2900057D21Rik	Mus musculus RIKEN cDNA 2900057D21 gene (2900057D21Rik), mRNA.	5.6133	1.1484
3450047	NM_134040.1	Ddx1	Mus musculus DEAD (Asp-Glu-Ala-Asp) box polypeptide 1 (Ddx1), mRNA.	5.6228	1.1529
7000402	NM_025281.1	Lyar	Mus musculus Ly1 antibody reactive clone (Lyar), mRNA.	5.627	1.1494
5890093	NM_029313.1	1700001C14Rik		5.6278	1.1465
60138	NM_027355.1	3110001H15Rik	Mus musculus RIKEN cDNA 3110001H15 gene (3110001H15Rik), mRNA.	5.6419	1.1467
6220014	NM_016662.2	Mxd3		5.6551	1.1421
770324	NM_008194	Gyk	Mus musculus glycerol kinase (Gyk), transcript variant 2, mRNA.	5.6808	1.1516
3130647	NM_199147.1	BC062185	Mus musculus cDNA sequence BC062185 (BC062185), mRNA.	5.6965	1.1434
5900097	NM_026558.2	6720467C03Rik	Mus musculus RIKEN cDNA 6720467C03 gene (6720467C03Rik), mRNA.	5.698	1.1431
60338	NM_010150.1	Nr2f6	Mus musculus nuclear receptor subfamily 2, group F, member 6 (Nr2f6), mRNA.	5.7012	1.1394
[truncated: 402 more rows]
